# Supplementary material for: Transcriptome Profiles of IncRNA and mRNA Highlight the Role of Ferroptosis in Chronic Neuropathic Pain With Memory Impairment
Source: Front Cell Dev Biol. 2022 Apr 25;10:843297. doi: 10.3389/fcell.2022.843297 (PMC9082550; doi:10.3389/fcell.2022.843297)
Supplement: Supplementary file 1 [file DataSheet6.xls]

## Sheet: neuropathic pain models
SNI	CCI	CCI with memory impairment	SNI|CCI	SNI|CCI with memory impairment	CCI|CCI with memory impairment
ADFP	CRH	ABHD10	ARHGDIB	ATF3	ADAMTS2
ADORA3	A2M	ADAM32	BSN	C1QC	BCL6B
AIF1	A3GALT2	ADAM5	FERMT3	CD68	CLCF1
ANXA3	AAK1	ALB	GPNMB		HEYL
APBB1IP	AATK	ALOXE3	IL13RA1		HSPB1
APLN	ABCA5	ANKRD1	LCP1		LAMC3
APOBEC1	ABCA8A	ANO2	NRP1		LSP1
ARHGAP25	ABCC3	APH1B	PARP9		PHYHD1
ARPC1B	ABCC6	APOC1	REG3A		PHYKPL
ATHL1	ABCD4	APOLD1	SLC7A7		PLA2G3
AXL	ABCG3L3	ARC	SLCO2B1		PNPLA7
AY616753	ABCG4	BAIAP3	TSPAN8		RBP1
B2M	ABHD14B	BMP4	VGF		TPBG
BIN2	ABHD18	BTG2	ZFP36L1
BTG1	ABRAXAS1	C4B	ZFP36L2
C1QA	ACE2	CALB1
C1QB	ACHE	CALB2
C3	ACIN1	CAR13
C4A	ACOT1	CARTPT
C4ORF19	ACOT7	CBLN1
C9ORF72	ACRBP	CCDC129
CARD9	ACSF2	CD151
CCL13	ACSS1	CD3E
CCR5	ACY1	CES1D
CD37	ACY3	CFTR
CD4	ADAM1A	CLIP3
CD53	ADAM23	CLSPN
CDH23	ADAMTS10	CTXN3
CFH	ADAMTS12	CYR61
CHSY1	ADAMTS14	DCHS2
CLEC4A3	ADAMTS15	DCST1
CLIC1	ADAMTS7	DGCR2
CMTM7	ADAMTSL4	DUSP5
COIL	ADAMTSL5	ENPP3
CORO1A	ADCY2	ETNPPL
CP	ADCY4	FAM111A
CREG1	ADCY6	FIBCD1L1
CSF1R	ADCY7	FKBP6
CTSC	ADCYAP1	GDF7
CTSH	ADD2	GIMAP4
CTSS	ADGRG2	GJA5
CTSZ	ADGRL2	GPR160
CX3CR1	AFAP1L2	GRIFIN
CXCL13	AFMID	HEPH
CXCL16	AGA	HIST1H2AH
CYBA	AGAP2	HMGCS2
CYBB	AGER	HPD
DUSP6	AGL	HPRT1
EFCAB4A	AGRN	ITGAL
EHD4	AGTPBP1	KCNV2
FCGR2A	AIF1L	KIF14
FCGR2B	AJUBA	KLHL14
FCGR3A	AKAP17A	LAMA1
FGFRL1	AKAP6	LGALS9
FXYD5	AKAP8	LILRB3
GBP2	AKAP8L	LIPG
GLT25D1	AKR1B1	LOC100359574
GMFG	AKR1C12	LOC100360754
GNS	AKR1C14	LOC100909392
GOLPH2	AKR1C19	LOC100909505
GRN	ALDH1A1	LOC100909709
H2-BL	ALDH1A3	LOC100910278
HCK	ALG2	LOC100910990
HEXB	ALKAL2	LOC100911186
HK2	AMER1	LOC100911237
HLA-DMA	AMPH	LOC100911260
HLA-DMB	AMT	LOC100911588
HLA-E	ANGPTL4	LOC100911727
HLA-G	ANK1	LOC100911730
HN1	ANKRD10	LOC100911814
ICAM1	ANKS1A	LOC100911837
ICOSLG	ANKS3	LOC100911993
IFI30	ANKS6	LOC100911994
IFNGR1	ANKZF1	LOC100912034
IFNGR2	ANXA1	LOC100912042
IL17RA	ANXA6	LOC100912228
IL18	ANXA8	LOC100912537
INPP5D	AP2A1	LOC100912573
IRF1	AP2B1	LOC100912604
IRF8	APBA2	LOC102546809
ITGAM	APBA3	LOC102553382
KCTD12	APOBR	LOC102553881
KIAA1949	APPL2	LOC102556339
KLHL6	AR	LOC102557478
KPNA2	ARGLU1	LOC103690018
LAPTM5	ARHGAP28	LOC103690067
LCP2	ARHGAP39	LOC103690118
LGALS3BP	ARHGAP4	LOC108348106
LGMN	ARHGAP45	LOC108348137
LIMD2	ARHGEF1	LOC108348336
Antxr2	ARHGEF15	LOC685590
LOC498276	ARHGEF40	LOC685716
Fcer1g	ARID3A	LOC685933
LRG1	ARID3B	LOC688583
LY86	ARL13B	LRRC25
LYN	ARMC5	MEI1
LYZ	ARNT	MFF
MAN2B1	ARNTL	MGAT2
MAPKAPK3	ARRDC2	MKI67
MEF2C	ARSE	MRPL53
MOBKL1B	ARSG	MRVI1
MPEG1	AS3MT	MT1
MX2	ASGR1	NDUFA10
MYD88	ASGR2	NEWGENE_1308196
MYLIP	ASIC2	NFS1
NCF1C	ASIC3	NTRK1
NEK6	ASNS	NWD1
NFE2L2	ASPA	NXPH3
NFKB1	ASPDH	OCLN
NPC2	ASPG	OPN4
NT5E	ASTN1	OTOP3
OAF	ASTN2	OXTR
P2RY14	ATAT1	P2RY10
P2RY6	ATF5	PCDHB6
PARP14	ATG16L2	PNPLA2
PDLIM4	ATL1	PRG4
PDPN	ATP13A5	PRLHR
PLA2G4A	ATP1A1	PTGER3
PLAC8	ATP1B1	RARRES1
PLEK	ATP2A2	RFXAPL1
PRKCD	ATP2B1	RGD1561445
PROS1	ATP2B2	RGD1562652
PSMB8	ATP2B3	RGD1563962
PSME1	ATP6AP1L	RGD1566083
PTPN1	ATP6AP2	RIN1
PTPN18	ATP6V1A	ROMO1
PTPN6	ATP6V1H	RPL39L
PTPRC	ATXN10	RPUSD2
PYCARD	ATXN2L	RT1-A2
PYGL	AURKC	RT1-CE2
RAC2	AVIL	RT1-CE4
RAP1B	AXIN2	RT1-DB1
RASA4	AZIN2	RT1-M6-2
RGD1562552	BAIAP2L1	RT1-T24-1
RGD1566254	BAK1	SH2D4B
RGS10	BAZ2A	SIX2
RGS2	BCAM	SLC18A1
RNASET2	BCAS1	SLC24A5
RPS4X	BCAT1	SLC27A2
RRM2	BCL2L12	SLC2A9
SCAMP2	BCL6	SLC5A11
SERPINB1	BCL7C	SOX18
SH2B3	BCL9L	SULT1A1
SIRPA	BDKRB2	TBCB
SKAP2	BDNF	TIPIN
SLA	BEGAIN	TMEM106A
SOAT1	BEST1	TMEM91
SP110	BICRA	TNNT1
SSH2	BID	TRMT61A
STAT1	BLOC1S1	TSC22D4
STK10	BMP1	TSEN34L1
SYNGR2	BMP5	TWIST1
TEP1	BMP7	VWC2L
TGFB1	BMPR2	YIPF7
TGFBR1	BNIP2	CCI with memory impairment
TIMP1	BPNT1
TMEM176A	BRAP
TMEM176B	BRINP2
TNFRSF1A	BRINP3
TNNC2	BRPF3
TPM3	C1QTNF6
TRAM1	C2CD2
TSPO	C5AR1
TYROBP	C8G
UCP2	CA11
UGT1A6	CABP4
VASP	CABP7
VAV1	CACNA1B
XIRP1	CACNA1G
GSE18803锛_MID: 19923276锛/SNI	CACNA2D1
	CACNA2D3
	CACNB4
	CACNG4
	CACNG5
	CACNG8
	CADPS
	CALCA
	CALCB
	CAMK2G
	CAMK2N1
	CAMTA1
	CAND1
	CAPG
	CAPN12
	CAPN6
	CARD10
	CASC1
	CASKIN2
	CASP2
	CASP4
	CASP8
	CASTOR1
	CATSPERD
	CATSPERG
	CAV2
	CBLN2
	CBX2
	CBX7
	CCDC130
	CCDC134
	CCDC17
	CCDC28B
	CCDC39
	CCDC62
	CCDC77
	CCL2
	CCND1
	CCND2
	CCNL1
	CCNL2
	CD248
	CD274
	CD46
	CD55
	CDC42BPG
	CDC42EP1
	CDH10
	CDH13
	CDH7
	CDK2
	CDK6
	CDKN1C
	CDS1
	CDS2
	CEACAM1
	CENPF
	CEP295
	CEP85
	CEP95
	CERCAM
	CFAP300
	CFAP410
	CFI
	CFP
	CHAD
	CHGB
	CHRD
	CHRM2
	CHRM3
	CHRNA5
	CHRNA7
	CHRNB2
	CHST1
	CHST11
	CIRBP
	CLASRP
	CLCN1
	CLCN2
	CLDN1
	CLDN16
	CLDN19
	CLEC11A
	CLEC2D
	CLGN
	CLK1
	CLK4
	CLMN
	CLSTN2
	CLSTN3
	CLTC
	CLU
	CLVS1
	CMTM5
	CNDP1
	CNKSR3
	CNOT6
	CNR1
	CNTN1
	CNTN2
	CNTN3
	CNTN6
	CNTNAP5B
	CNTNAP5C
	CNTROB
	COCH
	COL11A2
	COL15A1
	COL16A1
	COL1A1
	COL23A1
	COL26A1
	COL27A1
	COL2A1
	COL3A1
	COL5A1
	COL5A2
	COL5A3
	COL6A2
	COL7A1
	COL9A2
	COPZ2
	COX20
	CPD
	CPE
	CPLANE2
	CPNE6
	CPSF4
	CPSF7
	CPT1B
	CRISPLD2
	CRMP1
	CROCC
	CRTAC1
	CRYAB
	CSAD
	CSAP1
	CSF2RA
	CSPP1
	CTDSP1
	CTNNA2
	CTNNAL1
	CTSB
	CTTNBP2
	CUBN
	CUEDC2
	CWF19L1
	CXADR
	CXXC1
	CYB5R2
	CYFIP2
	CYP27A1
	CYP2S1
	CYP3A9
	CYP4F5
	CYP4F6
	CYP4X1
	DAXX
	DBI
	DCDC2
	DCLRE1C
	DCP1A
	DDAH1
	DDN
	DDX17
	DDX39B
	DEPDC7
	DFFB
	DGKA
	DGKB
	DHRS1
	DHRS3
	DHRSX
	DHX16
	DISP2
	DKC1
	DLG2
	DLG3
	DLL4
	DNAH1
	DNAJA1
	DNAJC16
	DNAJC6
	DNAL1
	DNM1
	DNM1L
	DNM3
	DNMT3A
	DNMT3B
	DOCK11
	DOCK6
	DOK1
	DOK6
	DOT1L
	DPP10
	DPP6
	DPYSL3
	DQX1
	DRP2
	DUOX1
	DUOX2
	DUS3L
	DUSP15
	DUSP18
	DUSP19
	DUSP4
	DVL1
	DVL2
	DYNC1H1
	DYNC1I1
	DYNC1I2
	DYRK3
	E4F1
	EBF2
	ECEL1
	ECHDC2
	EDN3
	EEA1
	EEF1A2
	EFCC1
	EFEMP2
	EFNB3
	EFS
	EGF
	EGR2
	EGR3
	EHBP1L1
	EIF4EBP1
	ELAVL2
	ELK4
	ELL3
	ELMO3
	ELMOD1
	ELOA
	ELOVL1
	EMB
	EMID1
	ENDOU
	ENTPD2
	ENTR1
	EOGT
	EPAS1
	EPB41L3
	EPB41L5
	EPHA4
	EPHA5
	EPHA7
	EPHX4
	EPM2A
	EPYC
	ERBB3
	ERC2
	ERG
	ERICH4
	ERMP1
	ESM1
	ESPL1
	ESYT1
	ETFBKMT
	ETV4
	EVA1B
	EWSR1
	EXOC3L1
	EXOC4
	EXOC6B
	EXOSC8
	EZH2
	F2RL2
	F3
	F8
	FAH
	FAIM2
	FAM117A
	FAM129B
	FAM149B1
	FAM173A
	FAM180A
	FAM184B
	FAM193B
	FAM227A
	FAM76B
	FAM83F
	FAM98C
	FANCB
	FANCE
	FANCL
	FAP
	FAT3
	FBXL12
	FBXL6
	FCMR
	FES
	FGF7
	FGFR3
	FGFR4
	FHL3
	FHOD1
	FIGN
	FILIP1
	FLT3
	FLVCR2
	FMO4
	FNBP4
	FOXC1
	FOXJ2
	FOXO4
	FOXS1
	FRMPD4
	FRY
	FRZB
	FSTL5
	FUBP3
	FUCA2
	FXYD1
	FXYD6
	FYCO1
	FZD2
	FZD6
	FZD7
	G2E3
	GABBR2
	GABRA1
	GABRA2
	GABRA5
	GABRB2
	GABRB3
	GABRG1
	GABRG2
	GAD1
	GAL3ST1
	GAL3ST4
	GALNT13
	GALNT14
	GALNT16
	GALNT17
	GALNT9
	GALR1
	GARS
	GAS7
	GAS8
	GASK1B
	GATM
	GCFC2
	GCNT2
	GDA
	GDAP2
	GDPD1
	GDPD2
	GEMIN2
	GFAP
	GGT7
	GIGYF1
	GIMAP8
	GJB2
	GLDC
	GLI1
	GLIS2
	GLRB
	GLTP
	GLTPD2
	GNB3
	GNG8
	GOT1
	GOT2
	GPC1
	GPC2
	GPD1
	GPLD1
	GPR149
	GPR157
	GPR158
	GPR52
	GPR68
	GPR81
	GPR85
	GPT
	GPX2
	GRASP
	GREM1
	GRIA1
	GRID2
	GRIK4
	GRIN1
	GRIP1
	GRK4
	GRM7
	GRXCR2
	GSDMD
	GSPT2
	GSTA4
	GSTA6
	GSTT3
	GTF2A1L
	GTF2IRD2
	GTF3C2
	GTPBP3
	GUCY1B1
	GUCY2E
	HAPLN2
	HAS2
	HAUS7
	HCN1
	HDAC10
	HDLBP
	HECW1
	HELZ2
	HES5
	HIC1
	HILS1
	HIRIP3
	HIST1H4B
	HJURP
	HMG20B
	HMGB2
	HMGN1
	HMGN2
	HMGN3
	HNRNPDL
	HNRNPH1
	HNRNPH3
	HOMER3
	HOOK2
	HOXA6
	HOXB3
	HOXB4
	HOXC4
	HOXC5
	HOXD4
	HPS1
	HPS4
	HR
	HSD11B1
	HSD17B13
	HSD17B14
	HSD3B7
	HSP90AA1
	HSPA12A
	HSPA1A
	HSPA4L
	HSPA5
	HSPA8
	HSPB2
	HTR1B
	HTR2A
	HTR2B
	HTR3B
	HTT
	HUS1
	IARS
	ICA1
	IDUA
	IFRD2
	IGF1
	IGF2BP2
	IGFBP6
	IGSF7
	IGSF9
	IKBKB
	IKBKE
	IL15
	IL16
	IL17RC
	IL1R1
	IL31RA
	IL33
	IL3RA
	INA
	INAFM1
	ING5
	INHA
	INO80
	INSC
	INTS13
	INVS
	IQUB
	IRF3
	IRS1
	IRS2
	ISLR
	ISOC2B
	ITFG2
	ITGA11
	ITGBL1
	ITPRID2
	ITPRIPL2
	IVNS1ABP
	JAG1
	JAK1
	JAKMIP2
	JMJD7
	JMJD8
	KANK2
	KANK3
	KCNA4
	KCNE3
	KCNG1
	KCNH1
	KCNH5
	KCNH7
	KCNJ9
	KCNK5
	KCNMA1
	KCNQ2
	KCNQ3
	KCNQ5
	KCNT2
	KCNV1
	KCTD11
	KCTD18
	KDM6B
	KDR
	KIAA0408L
	KIDINS220
	KIF13B
	KIF19
	KIF1C
	KIF20A
	KIF3A
	KIFAP3
	KIFC2
	KITLG
	KLHL1
	KLHL23
	KLHL5
	KMT2E
	KMT5C
	KNL1
	KREMEN1
	KRT10
	KYAT3
	L1CAM
	LAMB2
	LANCL3
	LAT
	LCAT
	LCN12
	LENG8
	LEPR
	LFNG
	LGI2
	LGI3
	LGI4
	LGR5
	LIFR
	LIG4
	LILRB4
	LIMCH1
	LIME1
	LIMS2
	LLGL2
	LMBR1L
	LMBRD2
	LMTK2
	LNPEP
	LNPK
	LOC100911068
	LOC103689947
	LOC257650
	LOC300308
	LOC304725
	LOC361346
	LOC365985
	LOC497940
	LOC500475
	LOC501038
	LOC687707
	LOC688459
	LONP2
	LOXL3
	LPAR1
	LPAR4
	LPAR6
	LPCAT2
	LPIN1
	LPIN3
	LRCH1
	LRCH4
	LRFN2
	LRFN5
	LRPPRC
	LRRC1
	LRRC23
	LRRC36
	LRRC71
	LRRC8C
	LRRN1
	LRRN2
	LRSAM1
	LUC7L3
	LURAP1
	LY6G6D
	LY6G6E
	LZTS2
	MAB21L3
	MAG
	MAGED1
	MAGEE1
	MAL2
	MAN2C1
	MAOB
	MAP1A
	MAP1B
	MAP2
	MAP4
	MAP4K4
	MAP7D2
	MAP7D3
	MAP9
	MAPKBP1
	MARCKS
	MASP1
	MASP2
	MAU2
	MBD6
	MBOAT1
	MBP
	MCAT
	MCPT1L1
	MCTP2
	MDGA1
	MDGA2
	MDK
	MDM1
	MDM4
	MED12
	MED18
	METRN
	METTL9
	MFAP2
	MFSD10
	MGC95210
	MGLL
	MICAL3
	MICB
	MIER2
	MIIP
	MIR24-2
	MIR3064
	MIR3065
	MIR3074
	MIR3546
	MIR770
	MITF
	MLLT10
	MMP16
	MMP2
	MOV10
	MRAP2
	MRGBP
	MRGPRE
	MRGPRX1
	MROH7
	MSH5
	MTA2
	MTERF1
	MTMR11
	MTMR9
	MTSS2
	MUTYH
	MVB12B
	MXD1
	MXD4
	MYH6
	MYH7
	MYH7B
	MYO19
	MYO5A
	MYO9A
	MYO9B
	MYOC
	MYOF
	MYOM2
	MZF1
	NA
	NAA40
	NAB2
	NACAD
	NALCN
	NAP1L3
	NAPB
	NAPRT
	NAT8B
	NCEH1
	NCMAP
	NDE1
	NDN
	NDOR1
	NDRG1
	NDRG4
	NDST2
	NDUFA4L2
	NDUFS1
	NECAB1
	NECAP2
	NEDD1
	NEFH
	NELL2
	NEMP2
	NES
	NETO1
	NETO2
	NF2
	NFASC
	NFATC1
	NFATC4
	NFKB2
	NFKBIZ
	NFRKB
	NFXL1
	NGFR
	NHLRC2
	NID2
	NIPAL1
	NIPSNAP3B
	NKD2
	NLGN1
	NMNAT1
	NOCT
	NOG
	NOTCH1
	NOTCH4
	NPAS2
	NPHP3
	NPPA
	NPR3
	NPTN
	NPTX1
	NPTX2
	NPTXR
	NPY2R
	NR1H3
	NR2F1
	NR2F2
	NRBP2
	NRCAM
	NREP
	NRIP3
	NRROS
	NRXN1
	NRXN3
	NSF
	NT5DC2
	NTN1
	NTN4
	NTNG1
	NVL
	NXF1
	NXPE1
	NXPH1
	OGFOD1
	OGT
	OLFM3
	OLFML2B
	OLR1746
	OMG
	OPRL1
	OPRM1
	OSBPL5
	OSR2
	P2RX3
	P2RX5
	P2RX7
	P3H1
	P3H3
	PABPN1
	PACS1
	PADI2
	PAGR1
	PAK3
	PAN2
	PANX1
	PAPPA1
	PAQR6
	PAQR9
	PARM1
	PCDH18
	PCDH7
	PCDH9
	PCDHA4
	PCDHB3
	PCDHB8
	PCGF1
	PCGF2
	PCLO
	PCNX1
	PCOLCE
	PCOLCE2
	PCSK2
	PCSK4
	PCYT2
	PDE4C
	PDE4DIP
	PDGFRB
	PDIA5
	PDK3
	PDK4
	PDLIM1
	PDP1
	PDZD3
	PDZD7
	PEA15
	PELI2
	PELI3
	PENK
	PER3
	PFKP
	PGGT1B
	PGK1
	PGM2L1
	PHACTR2
	PHC1
	PHF1
	PHF10
	PHF12
	PHLDB1
	PHYHIPL
	PI15
	PI16
	PI4KA
	PIDD1
	PIK3C2B
	PIPOX
	PJA2
	PKD2
	PKDCC
	PKIB
	PKM
	PLA2G16
	PLA2G4B
	PLA2G5
	PLAG1
	PLAGL2
	PLCD1
	PLCD3
	PLD2
	PLEKHA4
	PLEKHA5
	PLEKHA7
	PLEKHB1
	PLEKHD1
	PLEKHG2
	PLEKHG5
	PLEKHH2
	PLEKHJ1
	PLEKHN1
	PLK3
	PLK5
	PLPPR4
	PLS1
	PLS3
	PLXNA2
	PLXNB3
	PMP2
	PNISR
	PNN
	POGLUT2
	POLM
	POLR3GL
	POMGNT2
	POU3F2
	POU4F3
	POU6F1
	PPFIA2
	PPFIBP1
	PPM1E
	PPME1
	PPP1R16B
	PPP2R1B
	PPP4R4
	PRDM9
	PRELID3A
	PREPL
	PRICKLE3
	PRKAA2
	PRKAB1
	PRKAR1B
	PRKCB
	PRKCQ
	PRKD2
	PRODH1
	PROKR2
	PROM1
	PROSER1
	PRPF38B
	PRPF4B
	PRPH
	PRR18
	PRR5
	PRRG4
	PRRT1
	PRRT3
	PRSS53
	PRX
	PSAP
	PSEN2
	PSMD1
	PSMD6
	PTBP1
	PTCH1
	PTCH2
	PTGER1
	PTGER4
	PTGR2
	PTMS
	PTPN13
	PTPN21
	PTPRN
	PTPRR
	PTPRT
	PTPRU
	PTPRV
	PWWP2A
	PXDN
	PXN
	PYGB
	PYROXD2
	QK
	RAB13
	RAB26
	RAB34
	RAB3GAP2
	RAB3IL1
	RAB7B
	RAD54L
	RAMP1
	RANBP6
	RAPGEF3
	RAPSN
	RARA
	RARG
	RASGEF1C
	RASGRP1
	RASL12
	RASSF3
	RBBP9
	RBM3
	RBM33
	RBM39
	RBM5
	RBMX
	RBPMS2
	RDM1
	REEP1
	REG3B
	REM1
	RENBP
	REPIN1
	RESP18
	RET
	RFX1
	RFX2
	RGD1304884
	RGD1307100
	RGD1307443
	RGD1310587
	RGD1560108
	RGD1561648
	RGD1563349
	RGD1563888
	RGL2
	RGL3
	RGS16
	RGS17
	RGS20
	RHBDF1
	RHBDF2
	RHBDL1
	RHOBTB1
	RHOBTB3
	RHOJ
	RHPN1
	RIC3
	RIMS2
	RIPK1
	RIPK2
	RLBP1
	RND1
	RNF141
	RNF152
	RNPC3
	RNPEPL1
	ROBO1
	ROBO2
	ROBO4
	ROCK1
	RREB1
	RSPO2
	RSRP1
	RTBDN
	RTN1
	RTN3
	RTN4
	RUFY1
	RUNDC3B
	RUNX2
	RXRB
	RXRG
	RYR2
	S100A3
	S100B
	SALL1
	SAMD4A
	SAMD5
	SARDH
	SARM1
	SAT1
	SAT2
	SBSN
	SCAMP1
	SCARA5
	SCARF2
	SCD2
	SCG2
	SCG3
	SCG5
	SCN10A
	SCN1A
	SCN3A
	SCN8A
	SCN9A
	SCRIB
	SCRN2
	SDC1
	SDSL
	SEC14L1
	SEC14L5
	SECISBP2
	SECISBP2L
	SELENBP1
	SEMA3C
	SEMA4C
	SEMA4G
	SEMA6C
	SEPTIN2
	SERINC1
	SERINC2
	SERPINA1
	SERPINA3N
	SERPINB2
	SERPINB8
	SERPINI1
	SETDB1
	SEZ6L
	SEZ6L2
	SFI1
	SFSWAP
	SFXN2
	SGPP2
	SGTB
	SH3BP1
	SH3BP5
	SH3D21
	SH3GL1
	SH3PXD2A
	SHC4
	SHISA3
	SHROOM3
	SHTN1
	SI
	SIGLEC5
	SIPA1
	SKP2
	SLAIN2
	SLC12A3
	SLC12A4
	SLC13A4
	SLC16A11
	SLC16A13
	SLC16A14
	SLC16A7
	SLC17A6
	SLC22A2
	SLC22A23
	SLC22A6
	SLC22A8
	SLC24A2
	SLC25A10
	SLC25A35
	SLC25A42
	SLC26A6
	SLC27A1
	SLC28A2
	SLC2A10
	SLC2A3
	SLC35G2
	SLC36A1
	SLC36A2
	SLC38A3
	SLC38A6
	SLC39A6
	SLC3A1
	SLC41A2
	SLC41A3
	SLC43A1
	SLC43A3
	SLC45A1
	SLC49A3
	SLC4A3
	SLC4A8
	SLC50A1
	SLC5A7
	SLC6A1
	SLC6A12
	SLC6A13
	SLC6A15
	SLC6A17
	SLC6A8
	SLC7A11
	SLC7A14
	SLC8A1
	SLC8A3
	SLC8B1
	SLC9A3
	SLC9A7
	SLC9A9
	SLCO1C1
	SLCO5A1
	SLFN13
	SLFN4
	SLIT1
	SLITRK3
	SMARCA1
	SMC1A
	SMIM5
	SMO
	SMOC2
	SMOX
	SMPD2
	SMPD3
	SMTN
	SNAP91
	SNCA
	SNED1
	SNHG11
	SNN
	SNRNP48
	SNRNP70
	SOCS2
	SORBS3
	SORCS3
	SOX11
	SOX13
	SOX17
	SOX8
	SOX9
	SP140
	SPACA6
	SPAG8
	SPATA21
	SPHK1
	SPHKAP
	SPOCK1
	SPOCK2
	SPOCK3
	SPP1
	SPPL2B
	SPRY1
	SPTB
	SPTLC3
	SRA1
	SREK1
	SRGAP1
	SRPK3
	SRRM1
	SRRM2
	SRSF11
	SRSF2
	SRSF5
	SRSF6
	SRSF7
	SRSF9
	SS18
	SSH3
	SSPO
	SSX2IP
	ST6GALNAC2
	ST8SIA1
	ST8SIA3
	STAC2
	STARD8
	STAT3
	STEAP2
	STEAP3
	STK36
	STK38
	STK39
	STMN2
	STOML1
	STRBP
	STRN4
	STX4
	STXBP1
	STXBP5L
	SULT5A1
	SUPT20H
	SUSD2
	SV2A
	SV2B
	SV2C
	SVIP
	SYCE3
	SYDE2
	SYN2
	SYNE3
	SYNGAP1
	SYNGR3
	SYNJ1
	SYP
	SYT11
	SYT2
	SYT4
	SYTL3
	TAC1
	TAF15
	TAF1C
	TAF1D
	TAGLN3
	TAP2
	TARSL2
	TAS1R1
	TBC1D19
	TBC1D25
	TBX18
	TBX19
	TCF3
	TCF4
	TCF7L1
	TCF7L2
	TCIRG1
	TCP11L1
	TEAD2
	TEAD3
	TEC
	TENM4
	TESK2
	TFAP2A
	TFEB
	TFRC
	TGDS
	TGFBI
	TGM2
	TGM4
	THBS3
	THOC1
	THSD7A
	THSD7B
	THUMPD2
	TIA1
	TIAL1
	TJAP1
	TKTL1
	TLCD1
	TLE2
	TMEFF2
	TMEM126A
	TMEM130
	TMEM132E
	TMEM134
	TMEM144
	TMEM150A
	TMEM169
	TMEM178B
	TMEM198B
	TMEM202
	TMEM216
	TMEM246
	TMEM255A
	TMEM256
	TMEM30A
	TMEM38A
	TMEM39B
	TMEM45A
	TMEM59L
	TMEM63C
	TMOD1
	TMPRSS13
	TMPRSS2
	TMPRSS5
	TMX2
	TMX4
	TNFRSF11B
	TNFRSF21
	TNFRSF25
	TNFSF12
	TNFSF13
	TNIP2
	TNR
	TNS3
	TOE1
	TOM1L1
	TOMM70
	TP53INP2
	TPCN1
	TPCN2
	TPH2
	TPP2
	TRAF1
	TRAFD1
	TRDMT1
	TREM2
	TRERF1
	TRIM11
	TRIM34
	TRIM39
	TRIM41
	TRIM5
	TRIM69
	TRIOBP
	TRIP6
	TRIT1
	TRMT13
	TRMT2A
	TROAP
	TRPA1
	TRPC5
	TRPM8
	TRPV2
	TRPV3
	TSEN15
	TTBK2
	TTC12
	TTC14
	TTC19
	TTC39B
	TTC7A
	TTLL13
	TTLL9
	TTYH1
	TUBA4A
	TUBB2A
	TUBB2B
	TUBB3
	TUBB4B
	TUBE1
	TVP23A
	TXNIP
	TXNRD1
	TYK2
	UACA
	UAP1L1
	UBA7
	UBASH3B
	UBE4A
	UBN2
	UBP1
	UCKL1
	UGGT1
	ULK3
	UNC13B
	UNC5C
	UPF3A
	UPK3A
	USHBP1
	USP16
	USP21
	USP40
	USP5
	USP53
	USP6NL
	USP9X
	VAMP5
	VAMP8
	VCP
	VCPIP1
	VEGFA
	VOM2R44
	VPS25
	VTN
	WARS
	WBP1
	WDFY2
	WDR86
	WFDC1
	WFS1
	WIPI1
	WNT5A
	WNT7A
	WRB
	WSB1
	WWTR1
	XK
	XRCC1
	YAP1
	YBX1
	YBX1-PS3
	YBX2
	ZBED3
	ZBTB40
	ZBTB48
	ZBTB49
	ZBTB7B
	ZC3H12A
	ZC3H7A
	ZCCHC2
	ZCCHC24
	ZCCHC7
	ZCCHC8
	ZDHHC15
	ZEB2
	ZFP105
	ZFP111
	ZFP142
	ZFP202
	ZFP219
	ZFP263
	ZFP286A
	ZFP36
	ZFP362
	ZFP384
	ZFP386
	ZFP39
	ZFP395
	ZFP397
	ZFP512B
	ZFP513
	ZFP52
	ZFP566
	ZFP579
	ZFP598
	ZFP608
	ZFP61
	ZFP641
	ZFP652
	ZFP653
	ZFP692
	ZFP7
	ZFP775
	ZGPAT
	ZIC1
	ZIC2
	ZIC4
	ZKSCAN8
	ZMYM3
	ZMYM6
	ZMYND10
	ZMYND11
	ZNRD1
	ZNRD1AS1
	ZWINT
	PMID: 34446036/CCI

## Sheet: cognitive disorder model
AD	CCI with memory impairment	Cognitive aging	HD	AD|CCI with memory impairment	AD|Cognitive aging	AD|HD	CCI with memory impairment|HD	Cognitive aging|HD	AD|CCI with memory impairment|HD	AD|Cognitive aging|HD
AASDH	ADAM32	CTSE	SUPT16H	APOC1	ALDH6A1	ACTN2	ABHD10	MAOB	OCLN	APOD
ALDOB	ADAM5	FAU	ACPP	TMEM106A	APLP2	ADCY2	ALOXE3	GJB1	HPRT1	ALAD
AKAP2	ADAMTS2	PDK2	CAV1	TSC22D4	ANP32B	ALKBH5	ARC	PHLDB1	HEYL	AGPAT4
ADAM22	ALB	PKM2	SERPINH1	CYR61	ASNS	AP1S2	CARTPT	FYN	MFF	ABCA2
AIG1	ANKRD1	DECR1	SPHAR	BCL6B	ANXA5	AMD1	CD151	KCNA3	MGAT2	NTRK2
ARL6IP	ANO2	LOC287708	MPC2	MRVI1	AGT	APOL6	CD3E	RENBP	NFS1	MAPK9
ADCY9	APH1B	HMOX2	ZFAT	LAMC3	APP	ARID2	CLCF1	SLC33A1	MKI67	RPS24
APG-1	APOLD1	SYNE1	NEUROD6	BAIAP3	HMGN2	ADRB2	FAM111A	XDH		PDE1A
ADORA3	ATF3	LOC302999	FAM8A1	CTXN3	GM2A	ABCC3	GPR160	CTSH		LAMP1
AK3L1	BMP4	RECC1	TMEM243	TPBG	GAMT	AIMP1	HMGCS2	CD53		DNAJA1
AMOTL1	BTG2	SGK	W91997	C4B	EGFR	AKAP12	KIF14	DEK		RNASE4
ALEX1	C1QC	PSMB9	STK35		RPS6KA1	AMPD3	KLHL14	ELOVL6		RPL5
AMACR	CALB1	AZF1	EIF2A		CD44	AKAP11	LILRB3	ITPR2		WIF1
ANK3	CALB2	GRIP2	LINC00997		GSPT1	AP3M1	NTRK1	IGFBP2		SYN3
AQP1	CAR13	DAF	EPS15L1		GSN	AASDHPPT	NXPH3	CTGF		IL6ST
AR	CBLN1	MGC94010	TMEM214		SYT4	ANKS1B	OXTR	ANXA7		NCL
AKR7A2	CCDC129	S100A6	EID1		SNRPN	ARHGEF9	PLA2G3	FKBP1B		TSNAX
AP1G1	CD68	ARF1	PCNX1		KCNAB1	ARRDC4	PRLHR	LGMN		PDE8A
AGFG2	CES1D	ASS	ADNP		RYR2	APBA1	PTGER3	CDH13		TGFA
AHCTF1	CFTR	LOC170927	DSC3		HTR2C	APC	RARRES1	DCTN1		RPS3A
AF1Q	CLIP3	LOC292486	1019359.3_PROBE1		NSF	ABCA9	RIN1	GPX3		RAB11A
ADCK4	CLSPN	IDB4	C12orf10		TGFBR1	ACADSB	RPL39L	EIF4E		NQO2
APPBP2	DCHS2	LOC362938	TMPRSS4		MAGI3	ARV1	SLC18A1	SLC9A3		PRDX1
AF093680	DCST1	COL3A1	AQP6		RASD2	ARIH2	SLC2A9	IGF2		NUP153
ACVR1C	DGCR2	HEXA	MIR100HG		TIMM22	ACAD11		ACADL		TPM1
ARSDR1	DUSP5	ALDH9A1	GDAP1L1		PCYT1A	AAGAB		SLCO2B1		DPP6
ARTS-1	ENPP3	LPL	STXBP2		CYP4F2	ARID4A		EMD		GNAZ
ARL17A	ETNPPL	MAGED1	OBFC1		MYO1C	ALCAM		RAB11B		MAP2K6
AKAP8L	FIBCD1L1	HIG1	KCNA7		RPL13A	ACVR2A		B2M		TAZ
ADARB1	FKBP6	MERTK	FAS		HOMER1	ACYP1		CDH23		PPP2R2C
ALDH1L2	GDF7	F11R	MCM2		ATP1A1	AQP4		CHGA		CNN3
ANKH	GIMAP4	RPS12	ANPEP		VIM	ACSL4		GRM3		LMO3
ACSL5	GJA5	RPS20	NIF3L1		DCN	ACACB		S100A3		TFRC
ACN	GRIFIN	SLCO1A4	TM2D3		RPS5	AGGF1		PROS1		MYO1E
AP4E1	HEPH	FATH	ATG4C		THY1	ADD3		PPP1R2		SERPINI1
ANLN	HIST1H2AH	LOC300276	UCHL5		MTPN	ARHGAP23		ID3		KIF3C
ALDH3B2	HPD	NT5	SLC2A6		FEN1	AP3S1		RPL7		PFN2
APBB2	HSPB1	SPARCL1	TRPS1		NQO1	ARPC5		IL18		COX7B
ADAMTS1	ITGAL	SOD1	GRB7		MCL1	ARHGEF3		CTSS		HAPLN1
AS3	KCNV2	MGC105793	U87934		CLU	ARHGEF7		TNFSF4		FCGR2B
ANTXR2	LAMA1	SPATA6	FZD4		C1S	ARSD		SCN2B		EEF1A1
ADRBK2	LGALS9	GSTP1	LRP6		NUP62	ASMTL		BIRC2		RPL15
ARPP21	LIPG	LOC293863	ZNF136		PRKWNK1	AMPH		IGHMBP2		GLRB
ASB2	LOC100359574	MYR8	AA873020		DPYSL3	ANO8		RASGRP1		PPP1R10
APEH	LOC100360754	SPDY1	BE967375		DLAT	ABCE1		WRNIP1		SVOP
ARHGAP20	LOC100909392	0610031J06RIK	SLC12A6		ZDHHC2	ANKFY1		PLD1
ARHGAP42	LOC100909505	NM9.2	CD160		KCNIP4	APOL4		CD48
AKAP6	LOC100909709	HBLD2	LYPD3		RGS4	ARHGEF10		RASD1
AGAP10	LOC100910278	C1GALT1	5547067CB1_PROBE1		UNC5A	NRIP3		SYT5
13CDNA73	LOC100910990	ADK	SAT2		CALM3	PRELP		TRPC4
ALS2CR12	LOC100911186	MGC94579	DDX3X		CLN2	CXorf56		SDC2
ADRA1A	LOC100911237	NPC2	DPY30		GRM7	RAB4B		MGST1
ARNTL	LOC100911260	LOC246264	BHMT		SYN1	TMEM14B		PHTF1
ASB4	LOC100911588	MPZL1	PIGQ		CCND1	SBF2		DSCAM
ACTG1	LOC100911727	GLRA2	BM674980		CTSB	SUSD4		DNM1L
AKT2	LOC100911730	RPS15	ABL1		C1QB	RNF19A		PTPRD
AHSA2	LOC100911814	NPAP60	HMP19		CDC42	PABPC1L		MDK
ACVR2	LOC100911837	CD59	CREB3L3		NFIX	USP12		HMGCR
ASB16	LOC100911993	DCIR3	SESN1		TF	MAP3K3		ENO3
ARIH1	LOC100911994	CLDN11	Z46376		STXBP1	CTNNB1		MARK3
ACTN1	LOC100912034	PTPN11	TAP1		PAK1	MTPAP		RBM3
ABCA6	LOC100912042	LOC294446	BTN2A2		SYNGR1	BCL6		ITIH3
ARID1B	LOC100912228	MGC94233	CABIN1		RAB2	UBE3A		RPS29
AGTPBP1	LOC100912537	HAPLN2	RIOK2		EIF5	TMEM50B		LYZ
ANKRD57	LOC100912573	CYP51	OR2C1		LGALS3	SLC2A13		ROBO1
ACP1	LOC100912604	MGC93924	TBCCD1		GNB1	TLN1		GPR37L1
ARHGAP5	LOC102546809	CML3	C6orf62		DCI	GRIA3		PRNP
APPBP1	LOC102553382	RPS8	TNFAIP8L2		STMN2	GP1BA		VMP1
AMFR	LOC102553881	RAB13	DCUN1D1		TPM4	GABRG2		ANXA3
ACPL2	LOC102556339	RPS14	AK021652		KIF1C	OTUD7B		TREH
ARRDC1	LOC102557478	FCGR3	RTCA		CHN2	CCDC65		CPLX2
ARF4L	LOC103690018	B3GAT2	FAM214A		SFRS5	PPP1R8		TRIP10
ASB13	LOC103690067	LOC296468	CASD1		SV2B	RIT1		PTPRO
ANUBL1	LOC103690118	PIP5K2C	ARNT2		SLC11A2	ETV6		KIT
AEBP1	LOC108348106	BHLHB3	FAM19A5		PPAP2B	RORA		TIMP2
ASAH2B	LOC108348137	LOC312670	ELOVL5		PACE4	CACNB4		ST14
AMMECR1	LOC108348336	MG87	MFRP		PRKCB1	GTF2H2		DHX40
ANKRD19	LOC685590	KCNJ6	C16orf59		CSRP1	CACNA1B		TRIM23
ADCYAP1R1	LOC685716	LGALS1	BF676192		NOLC1	EXOSC3		IGSF1
APOOL	LOC685933	DDB1	KCNE5		SPON1	RBM15		RNF138
ADRB1	LOC688583	FRAP1	RAX2		PLEKHB1	METAP2		ARRDC3
ASB3	LRRC25	ISG12(A)	FAM26F		PKIA	C11orf54		DMTF1
AIRE	LSP1	SLC1A3	ALG3		SSTR2	MFAP3		BMP7
ALEX2	MEI1	LOC293103	INA		PRKAR1A	TPP2		VTN
ABLIM1	MRPL53	ERP70	FKBP10		FTH1	RNPS1		SH3GL2
AK5	MT1	DCAMKL1	PXDN		MAPK1	MED23		MAL2
ACK1	NDUFA10	EPN2	DLL4		CRYAB	C6orf203		LUM
AKR1A1	NEWGENE_1308196	F2R	RASAL1		SFPQ	HELQ		ECHDC1
ARHA	NWD1	FBLN2	PLA2G5		TGFB2	COX10		MINPP1
APLN	OPN4	LOC303746	CHMP5		ATP2B2	KIAA1644		TPT1
AFF4	OTOP3	NMBR	PEG10		LGALS8	UXS1		NFE2L2
AP3D1	P2RY10	GNAI2	UBE2J1		BMP6	PDK4		TCEB1
ARPC5L	PCDHB6	RPL10	ITGA11		NID	PHAX		MAS1
ARAF	PHYHD1	DUSP3	EED		GRIA2	MPZ		RNF4
ARHGEF12	PHYKPL	BET1L	SPATA7		TPM3	CMTM5		TSPAN2
ARMCX3	PNPLA2	RPLP1	STOM		RAC1	SH3GL3		GALNT7
ARHN	PNPLA7	ATP1A3	236755.3_PROBE1		MAPK10	IGF1R		ADPRH
ADD2	PRG4	NINJ2	ABI2		S100B	QKI		EIF2B5
A2BP1	RBP1	ANXA4	NUP62CL			SERPINB1		PRKAR2B
APAF1	RFXAPL1	MAWBP	NADK			INSR		PRPS1
ADPRHL2	RGD1561445	LOC171574	WDR47			DSC2		TEP1
AP1G2	RGD1562652	AK3	PTS			TBC1D15		KCNV1
ADAMTS6	RGD1563962	MOG	411373.8_PROBE1			BUB3		RPS27
ALAS1	RGD1566083	CNTN4	GPA33			ID4		ASAH1
AATK	ROMO1	EIF2C2	BIN3			KIAA0101		APOE
AKAP5	RPUSD2	NFYC	ZNF80			TRIM52		SLCO1C1
ARMC8	RT1-A2	HLA-DMB	CLTC			RPS9		EGR4
20D7-FC4	RT1-CE2	LOC304349	MGST3			MS4A6A		APOBEC1
AHNAK	RT1-CE4	LOC362704	KIAA1551			CORO2B		ASCL1
AAK1	RT1-DB1	SOD3	APBA3			UBE2Z		CLSTN3
C21orf34	RT1-M6-2	PAK3BP	EFR3A			ZNF627		CST3
LOC51762	RT1-T24-1	MGC95290	POMC			FRG1		GALC
PRP17	SH2D4B	ARPC1B	ATP10B			SLC4A1AP		SCPEP1
ZMAT1	SIX2	LOC300149	ARSF			NCOA1		NR4A2
USP47	SLC24A5	CSNK1D	SPIN2A			NCKAP1		ATP6V1B2
C9orf122	SLC27A2	CRYAC	EDIL3			CD24		GPX4
HARP11	SLC5A11	CYP2A3A	BBIP1			SOX15		CASP4
RS1	SOX18	FAAH	CCIN			TSPAN3
C6orf37	SULT1A1	CRABP1	TMPRSS11D			GADD45B
NPY6R	TBCB	1G5	332911.2_PROBE1			TAF11
ZNF385D	TIPIN	PSME1	POLE3			ZFP36L1
SLC46A1	TMEM91	CYBA	ITPR1			SETD7
RBPMS	TNNT1	GABBR1	GOLPH3			PDX1
HUMPPA	TRMT61A	GPCR12	TARBP2			ZNF548
C16orf62	TSEN34L1	GRIN1	BC002766			C17orf51
PSCDBP	TWIST1	MT3	CHP2			USP19
PPFIBP1	VWC2L	CD81	USP38			SRP54
RNMT	YIPF7	RPS19	VIMP			RGS12
KIAA0648	CCI with memory impairment	SPATA2	PTPLAD2			TAX1BP1
DEEPEST		SEC6L1	ARL6IP5			NOTCH2
KIAA0346		SYNGR2	TBL3			DAB2
DRAM2		BMSC-UBP	LRP1B			CNKSR2
VAMP2		LOC362040	SMG5			SEC24A
KIAA0763		GIOT1	AL031224_PROBE1			C11orf58
CDADC1		GSTA5	CLTCL1			PIAS3
PDE4D		UBE2V2	POP4			LYPLA2
TTN		LOC290939_P	AB042555_PROBE1			SPRY2
PRO0971		CD14	LAPTM4A			EPB41L1
SIAHBP1		ACADVL	CRMP1			SLC39A2
LOC100134937		DKK3	SLC10A7			FAM172A
PIP3-E		CD63	AK023094_PROBE1			RRBP1
LOC56267		COGNITIVE	UBR5			FAM3C
DDX15		AGING	ZFAND6			GTF3C3
RPL22		LOC305434	NF1			MLLT10
NDNL2		CD3Z	NT5DC2			ZCCHC7
TES		RFNG	BMI1			ZSCAN29
PTD004		EHD4	AK023774			COX11
MYH9		GPX1	100315.1_PROBE1			SYNJ1
HLA-DRA		HDH	1004690.1_PROBE1			EGLN1
TIMP3		KNS2	1006915.1_PROBE1			UBQLN2
MPZL3		CKLFSF6	1008496.1_PROBE1			PEX3
FAM43A		TBXAS1	1010915.1_PROBE1			FBXO2
MCF2L		RPS17	1011578.1_PROBE1			ATP2B1
KIAA1194		RPL4	101352.1_PROBE1			PPARD
FLJ32800		SLC17A6	101498.3_PROBE1			SRPK2
FAM59A		SCN10A	1015540.1_PROBE1			XPA
NSEP1		AP2B1	1016851.1_PROBE1			HPCAL4
NDUFS8		UGT8	1020290.1_PROBE1			DAP3
DYSFIP1		BCAS1	102133.1_PROBE1			PRPF40A
C17orf89		PPID	1021571.1_PROBE1			MCHR1
FLJ20113		NUDT4	1024139.1_PROBE1			SMAD2
KLHDC5		FUCA	1024918.1_PROBE1			PDGFA
NUMB		MOR1	1025243.1_PROBE1			PDHA1
MDM4		A2M	1027959.1_PROBE1			RPH3A
KIAA0914		SLC15A4	1028041.1_PROBE1			ZNRF1
EIF4E3		ODC1	1037080.1_PROBE1			IFT57
LOC727751		CDK5R	1041560.1_PROBE1			PPIC
C1orf96		GRN	1042029.1_PROBE1			GGNBP2
TMTC2		LOC310756	1042283.1_PROBE1			DENND4A
JAG1		TGFBR2	1042656.1_PROBE1			UTRN
ZSWIM1		SARA1	1044122.1_PROBE1			CDH11
PIP5K2A		REM2	1045196.1_PROBE1			SLK
LOC401320		ARL1	104848.1_PROBE1			BOC
SFRS8		FXYD5	104980.1_PROBE1			PKD1
NPC1		RGS3	105475.1_PROBE1			KCNJ5
KIAA1536		P2RY6	1058246.1_PROBE1			KCTD20
DNAJC24		MGP	1082497.7_PROBE1			ERICH1
C20orf199		NFL	1089233.1_PROBE1			PPM1K
HS6ST2		ACTB	1096670.1_PROBE1			ELF1
PAPLN		LOC298359	1097859.3_PROBE1			RAB6B
PMS2L8		LOC287429	1098725.1_PROBE1			SSBP3
EDR3		GNPAT	1100811.2_PROBE1			TAPT1
C4orf36		MPEG1	1100957.1_PROBE1			CCT2
TBX3		RELO2	1101100.4_PROBE1			SDHD
FLJ38993		TYROBP	1101195.3_PROBE1			STK38L
PLEKHA6		SERPING1	1102354.1_PROBE1			C5orf24
DJ971N18.2		WDR7	1103065.1_PROBE1			MAGI1
RPS19BP1		EIF4EBP1	110577.3_PROBE1			NT5DC1
LTBP1		LAPTM5	1107456.1_PROBE1			CLASP2
KLHL23		SUCLG1	1108188.1_PROBE1			ELOVL4
FLJ10120		NAP1L3	1108646.1_PROBE1			EWSR1
STX10		PCYOX1	1109037.1_PROBE1			ITIH2
MTSS1L		RT1-AW2	1110207.1_PROBE1			KIAA1107
ATE1		SLC15A3	1114147.1_PROBE1			UBE2A
MAPK8		HAGH	1115290.1_PROBE1			BRCC3
SEC13L		TCP1	1120604.1_PROBE1			PMS2L2
FLJ21865		IREB2	113314.1_PROBE1			NOL4
KIAA1377		RAB3D	1134907.17_PROBE1			TMEM106B
ATP5B		VAD	1135224.1_PROBE1			KCNQ2
MSH6		MIPP65	1135486.1_PROBE1			RHEB
FLJ20568		PMP22	1135816.1_PROBE1			N4BP2L2
FLJ13910		PPM1B	1135963.1_PROBE1			PCDH7
LOC646509		CUTL1	1137265.1_PROBE1			CLCNKB
FCHSD2		MGC94557	1137561.1_PROBE1			HLA-E
SGK494		PIP5K2B	1138756.1_PROBE1			UBE2B
LACTB2		MSRA	115351.1_PROBE1			FAIM
OLIG2		LOC309499	123581.1_PROBE1			U2AF1
H1F0		SMOC1	125376.1_PROBE1			TMED10
BTG3		SIAT7A	1260055.1_PROBE1			AZGP1
TDRG1		NUFIP1	126320.1_PROBE1			PGRMC1
MGC21881		BK	128296.1_PROBE1			EPS8
PTPRF		TORID	1284378CB1_PROBE1			IGFBP5
GABRA1		AKAP1	1288800.17_PROBE1			SOAT1
HLF		P2Y12	1299222.1_PROBE1			SFT2D1
MGC17226		FAF1	130589.1_PROBE1			MTA3
C16orf46		ANGPTL4	1307065.3_PROBE1			PAPPA
CDIPT		HK2	130992.1_PROBE1			C12orf65
KPNA2		KCND3	131604.6_PROBE1			VAMP4
PDHB		CKMT1	131846.1_PROBE1			RDX
MIG2		BZRP	132299.1_PROBE1			GBP3
CIRBP		LOC306920	132413.1_PROBE1			ASTN2
MTUS1		TMOD1	1326699.4_PROBE1			TBC1D20
LOC286154		USF1	1327013.1_PROBE1			ITGB3BP
FLJ22332		LOC311254	1327517.32_PROBE1			NIPSNAP3B
NUDT16		CACNA2D3	1328436.6_PROBE1			FBLN5
NDRG4		CFH	1328573.8_PROBE1			GPATCH2
MGC4054		PAK2	1329795.1_PROBE1			CACNB1
FAM178A		SLC12A2	1331989.1_PROBE1			MIB1
C9orf45		KIDINS220	133291.1_PROBE1			EIF5A
GFAP		闁	1335065.1_PROBE1			IDH1
STAC3		CDC10	133522.1_PROBE1			TFE3
FAM124A		LOC362288	1337597.1_PROBE1			TXNDC12
KIAA0355		CD37	134360.1_PROBE1			SLC25A33
TPD52		NEDD4A	1348532.1_PROBE1			LDOC1
CDH5		TPO1	1360090.1_PROBE1			MPP5
FLJ22029		PSME2	136864.1_PROBE1			CAP2
FOXG1B		UBQLN1	1369865.1_PROBE1			RBMX
PCDHB3		GCNT2	1376490.1_PROBE1			PPARGC1B
KIAA0202		LOC363662	1377872.1_PROBE1			STK17B
FLJ21079		ATXN10	1381351.11_PROBE2			PHF3
PTCH1		MT1A	1382737.1_PROBE1			CRTAP
GRIP1		GHITM	1383215.8_PROBE1			RAB5C
NPHP1		LOC64201	1383338.1_PROBE1			SMAD4
SERBP1		MRLCB	1383853.1_PROBE1			TMEFF2
NUMA1		RAB3A	1384061.1_PROBE1			SOS2
RSPO2		LOC309912	1384181.3_PROBE1			FZD8
PGAP1		LOC64038	1384400.1_PROBE1			SFTPB
B3GNT6		FNBP1	1384593.3_PROBE1			CTNNA2
ZNF286		NLGN3	1385067.1_PROBE1			OSBPL1A
LOC91548		IER5	1385134.1_PROBE1			ZNF24
RIG		PPM2C	1385446.1_PROBE1			FLI1
NOG		ABCB1A	1385723.1_PROBE1			SWAP70
FLOT1		CCDC5	1386162.1_PROBE1			TGFB3
GNG12		IARS	1386174.1_PROBE1			PSMA4
PELI3		LOC292995	1386353.1_PROBE1			SKIL
HAPIP		MGC94053	1386538.1_PROBE1			FKBP11
KIAA0268		TTR	1386756.1_PROBE1			SLC6A8
THRB		FAH	1389066.1_PROBE1			BNIP3
LOC254128		RGS14	1389335.4_PROBE1			HIPK3
LOC56899		SYNPR	1397842.1_PROBE1			MAP3K12
KPNA6		RPL41	1397996.5_PROBE1			KLHL9
SNX25		ENTH	1398102.1_PROBE1			MT1H
FKBP5		CAMK1G	1398712.6_PROBE1			KIAA1033
ZNF483		BCHE	1399102.3_PROBE1			PTPN14
LOC148413		MYCN	1400585.1_PROBE1			JKAMP
PEX11B		TXNL2	141869.1_PROBE1			GFPT2
TMEM132E		CAPZB	142152.1_PROBE1			RGS1
LONP2		LOC313245	144444.1_PROBE1			LZIC
KIAA1579		CIB1	1445998.1_PROBE1			MDH1
SH3BGRL2		T	1446411.2_PROBE1			TRIP12
CNTNAP5		CD74	1446597.1_PROBE1			RSL24D1
LOC51142		VAMP5	1447635.1_PROBE1			TOMM34
UBE2L6		PRKCH	1447828.2_PROBE1			TOB2
BLP2		EDNRB	1448327.1_PROBE1			RICTOR
FLJ44342		LOC294917	1448439.2_PROBE1			TMOD2
NKIRAS1		IFITM3	1449809.2_PROBE1			NAMPT
ZNFN1A4		GOT1	1452480.1_PROBE1			MANBAL
RASL11A		VGCNL1	1452586.1_PROBE1			LGI4
CD109		ACCN1	1452692.2_PROBE1			KHSRP
METT5D1		RGC32	1452763.1_PROBE1			SI
HUNK		LTC4S	1453143.2_PROBE1			FGF1
PLEKHM3		ARHGEF6	1453212.1_PROBE1			PPP1CC
INSIG1		INEXA	1453647.1_PROBE1			LINGO1
FLJ00060		GLRX1	1453806.5_PROBE1			PPP1R9A
FLJ20502		GIOT2	1453915.7_PROBE1			VDAC1
PRCP		FTL1	1454116.1_PROBE1			KRR1
GIMAP1		LOC307403	1454205.1_PROBE1			TCEAL1
SYP		IL3	1455308.8_PROBE1			CWF19L2
TRIM72		MX1	1470153CB1_PROBE1			ATF2
SLC7A11		ADRP	1472173.1_PROBE1			RNF14
LOC100129406		ACVRINP1	148485.8_PROBE1			ZNF616
KIAA0090		SLC6A6	1498015.1_PROBE1			GPIHBP1
KIAA0564		CLCN4-2	1498997.1_PROBE1			SPG20
LOC646329		SLC31A1	1499685.1_PROBE1			CRH
DKFZP586K0717		LCAT	1500475.1_PROBE1			PSMA2
KIAA0409		LOC360934	1500877.1_PROBE1			SENP7
RNF149		HRASLS3	1501454.8_PROBE1			DNAJC19
LOC57826		KCNF1	1501910.2_PROBE1			TNXB
TMEM196		NDRG2	1501991.8_PROBE1			SMCHD1
MAGEB2		STAT3	1503626.8_PROBE1			FAM135A
NOC4		PIK4CB	1503663.3_PROBE1			SPCS3
IDS		SLC7A10	1504971.1_PROBE1			PTPRS
BRI3		NOL3	1505848.1_PROBE1			NUP214
IKBKAP		C3	1506224.1_PROBE1			NPTXR
CHRNA10		GALM	1509335.1_PROBE1			ZNF117
USP8		PLA2G4A	155850.1_PROBE1			OMA1
FLJ10326		FXYD3	1629016CB1_PROBE1			OXR1
LOC100131283		FKBP4	163230.1_PROBE1			DAZAP2
KIAA0494		LOC301443	181104.1_PROBE1			ST7L
SPTY2D1		USP2	196655.1_PROBE1			CYCS
PPP2R2B		CD86	196927.1_PROBE1			DSP
KIAA1036		RAP2B	196950.2_PROBE1			KCNS3
TAF1A		STMN4	198935.6_PROBE1			CETN3
H3F3A		POU3F1	1989493CB1_PROBE1			NLGN2
SEC61G		LOC246768	200056.1_PROBE1			ZNF567
UQCC		S100A4	202192.1_PROBE1			MAT2B
REPS2		KCNMA1	204044.1_PROBE1			ATP6V1H
HSU79275		C4-2	223970.11_PROBE1			SLC6A15
LOC401097		CYP3A13	2279216CB1_PROBE1			NF2
MGC2488		GPNMB	230923.1_PROBE1			RAB31
PRKAR2A		LOC315085	231457.2_PROBE1			FAM91A1
CPD		CML5	231695.1_PROBE1			PPT1
FLOT2		SREBF1	233102.7_PROBE1			B3GALT6
C8orf58		LOC289182	233102.7_PROBE2			NDUFB1
MGC5466		GPRK6	234832.1_PROBE1			B3GALT4
FLJ22795		PGD	237985.6_PROBE1			PSMG4
XPC		LOC303571	238345.3_PROBE1			GPR34
LOC653160		PLEC1	238547.4_PROBE1			MKRN2
PCDHGB7		AP2S1	238614.4_PROBE1			NTNG1
ST7OT2		EEF1D	241365.2_PROBE1			GRIA1
EPHB6		RT1-M3	242053.2_PROBE1			RNGTT
RPL37A		RT1-BB	243293.1_PROBE1			FAM76B
NUDT13		MSN	245065.1_PROBE1			PDCD6IP
C10orf46		PFN1	246065.1_PROBE1			MECP2
NUS1		LAMP2	247212.1_PROBE1			SLC4A8
RHOBTB3		RPS25	2496006CB1_PROBE1			CX3CL1
NCOA7		DNCIC1	253580.1_PROBE1			TAPBP
EPB41L2		KCNMB4	2581274CB1_PROBE1			TMEM164
RPL31		SCAP2	2605137CB1_PROBE1			HIGD1A
PRDM2		SCAMP3	283793.1_PROBE1			CLN5
C10orf85		TNXA	2899930CB1_PROBE1			MATR3
KIAA0261		LAMR1	3106851CB1_PROBE1			HIPK2
LOC81558		LOC293508	311541.13_PROBE1			PACSIN1
C21orf5		UAE1	330824.1_PROBE1			RBM27
PGAM1		SCAMP1	330922.2_PROBE1			ZNF391
LOC64116		FXYD1	331169.1_PROBE1			IFNAR1
FLJ11029		LOC286890	344095.3_PROBE1			NHLRC3
TCF4		ZFP238	350625.1_PROBE2			TRAF5
FAM171B		PABPC1	393531.8_PROBE1			GAS7
HHIP		PORF1	398671.1_PROBE1			IGF1
HSPC159		XRCC1	401629.9_PROBE1			CTSZ
C3orf16		DLGH3	404443.1_PROBE1			KIFAP3
C14orf101		LOC303514	406468.13_PROBE1			WNT5A
OASIS		SIAT7C	410781.2_PROBE1			FGFR2
PEX6		UGT1A1	412293.2_PROBE1			KIAA1109
TUBB		AIF1	414183.1_PROBE1			PRLR
ZNF789		PCMT1	414397.1_PROBE1			RNF150
MSTO1		TCN2	423581.9_PROBE1			EPC2
ZFP36L2		TIP120A	441347.5_PROBE1			SLC7A5
SALL3		CASK	448226.2_PROBE1			CRKL
KIAA1253		MGC93965	475572.1_PROBE1			RNF13
IVD		AMPH1	479478.2_PROBE1			RNF123
ATP2A2		CA3	481528.8_PROBE1			RNF170
NIP30		MASP1	481529.2_PROBE1			DTNA
LOC100130856		SREBP-2	5993460CB1_PROBE1			CDC37L1
SLC44A2		SLC21A13	72675195CB1_PROBE1			TTC33
ZTL1		LOC288707	7477587CB1_PROBE1			RBBP6
COL4A5		LOC299707	7487525CB1_PROBE1			PLEKHA3
RG9MTD1		LOC252929	7488387CB1_PROBE1			DENR
srGAP3		GABRP	7488456CB1_PROBE1			PNKD
LMO7		MOBP	7488528CB1_PROBE1			CHRM1
TNFSF6		RPO1-4	7607388CB1_PROBE1			PPFIA1
LUC7L2		STXBP5	867246CB1_PROBE1			FAM118B
FLJ13189		GGTA1	887619.10_PROBE1			DLG1
FLJ22875		GP38	897897.4_PROBE1			GTF2IRD1
VWA3B		VKORC1	902491.9_PROBE2			COPS8
SPTBN1		ATP6K	971066.5_PROBE1			GRIA4
NKTR		F3	985091.4_PROBE1			PIWIL2
FLJ22344		CTSD	994532.12_PROBE1			VRK2
FLJ21347		MGC93733	A1BG			SFRP1
FLJ11210		CDW92	AA001334			HIVEP1
ZNF880		PGEA1	AA002191			RAB21
SAV1		PICALM	AA007376			RPL34
OSMR		MGC94628	AA007633			FHL1
LOC441259		CAV	AA133354			PRPSAP1
FAM53B		SPA17	AA135654_PROBE1			TIPRL
RBM17		WASPIP	AA215505			HHLA3
SERPINE1		RAB12	AA291606			CASP8
BZW1		DHRS4	AA292745_PROBE1			GOPC
C2orf88		TUBB3	AA301253_PROBE1			PTPN23
LOC55885		RGS7	AA328929_PROBE1			GBP1
FLJ20623		NEK6	AA381384_PROBE1			ATP8A2
TNPO2		Cognitive aging	AA398064_PROBE1			GIN1
MED28			AA442160_PROBE1			ECSCR
FLJ13220			AA451994_PROBE1			MBD4
CDK5R1			AA480009			GPR22
CAMK2N2			AA524090			STAU2
FLJ30921			AA536084_PROBE1			PIGB
NCRNA00171			AA601902_PROBE1			CCNL1
SGTB			AA608689			SPRYD3
FBXL16			AA677817_PROBE1			EPS15
PSMB2			AA700567			CDK5R2
PAXIP1L			AA769074			IMPAD1
NRXN3			AA772319_PROBE1			TICAM2
MGC4278			AA843417_PROBE1			MAPRE3
DMRTC1			AA844527_PROBE1			TNFAIP2
DDX34			AA854267			TPMT
MEG3			AA855106			DIAPH2
KIAA0830			AA868493_PROBE1			HCN3
NOSIP			AA889254_PROBE1			CCNG2
LOC100127983			AAAS			HTATIP2
OPA3			AAC00205_PROBE1			TFB2M
FLJ14297			AAC08436_PROBE1			USMG5
PLTP			AB002448			MRPL15
SNORD116@			AB007929_PROBE1			MAPKAP1
COL6A6			AB007953			RFPL3
PLXNA1			AB007961			HNRNPM
MGAT4B			AB007975			CBS
MTHFSD			AB007979			TIMM17A
CBR4			AB011126_PROBE1			TIA1
TRMT5			AB020858			RERE
C6orf201			AB020860			DYRK2
C9orf96			AB023216			CSPG4
SLC1A2			AB058742			GK
FLJ00001			ABAT			RIOK1
LOC51035			ABCA3			CHD1L
RPS6KA6			ABCA4			PER3
PRO2015			ABCA5			PAIP2
NP220			ABCA7			SACM1L
C16orf81			ABCB10			PDE12
CCDC107			ABCB11			MTMR4
FLJ10460			ABCC11			ZC3H18
NPAS1			ABCC4			HNRPDL
MGC2594			ABCC8			G3BP2
LOC100288320			ABCC9			FOSL2
PTK9L			ABCD1			EFHC1
BAI3			ABCD3			YWHAQ
CNRIP1			ABCF2			PHLDA1
SP1			ABCF3			CPSF3L
SLC19A3			ABCG1			PHF21A
FLJ20508			ABHD13			PCA3
SMCR5			ABHD14B			ST8SIA4
PPP3CA			ABHD3			TRPC1
IDH3B			ABI1			CROT
PROM2			ABLIM3			ZFAND5
C17orf104			ABO			GGA2
DVL2			ABR			TRIM33
GRIN2D			ABRACL			IL20RA
DCAF5			AC004912_PROBE1			MED25
DKFZp434N0650			AC005944_PROBE1			MYLK
PILB			AC006017_PROBE1			PCDH11X
DCDC2			AC010746_PROBE1			PCP4
DDEF1			AC067881_PROBE1			CX3CR1
KIAA0063			ACAA2			GAS2L3
RNF24			ACADM			MRPL27
MRPL47			ACADS			EP300
SGMS2			ACAP2			PIPOX
SP110			ACAT1			PPTC7
LPIN2			ACBD3			TXNL1
KIAA0781			ACBD4			SRR
SERHL			ACD			TMED4
CLASP1			ACE			TMEM167B
KIAA0555			ACHE			PPP1R3E
FBXO16			ACKR2			KIAA1143
MCM3AP			ACOT7			SLC35A4
KCNJ4			ACP2			LDOC1L
ZNF518A			ACR			CAB39
SMAP			ACSL1			VPS13A
DJ328E19.C1.1			ACSL3			TNFRSF1B
LRRFIP1			ACSM3			PECR
RIMS2			ACSM5			TMOD3
LOC651900			ACSS1			SAP30
FZR1			ACSS2			JUNB
SLC6A1			ACSS3			TAS2R14
WAC			ACTC1			CAPRIN1
MAGED4			ACTL6A			BIRC3
FLJ20297			ACTL6B			FMN2
B4GALT4			ACTL7B			FADS2
MX2			ACTR10			CP
PCDH20			ACTR2			DNAJB2
CSPG2			ACVR1			ZNF529
PDXP			ACVR2B			FOXC1
ZNF561			ACY3			SLC39A6
C16orf87			ADAM11			PPP3CB
LOC100288939			ADAM2			HS3ST2
NAA25			ADAM33			DUOX1
IPP			ADAM9			SRGN
LOC100287407			ADAMTS10			ATP6V1D
MIP-T3			ADAMTS8			SFXN4
MMP16			ADAMTSL1			CELF2
FLJ14117			ADAMTSL4			PDS5B
SIGLEC6			ADCK2			CCNY
ZNF297B			ADCY4			HDAC9
C18orf16			ADCY7			SCOC
FLJ39632			ADGRA3			LEPROTL1
MINK			ADGRB1			HINT1
LOC149134			ADGRD1			SIKE1
FZD3			ADGRE2			RNF7
MAPK15			ADGRG1			IGFBP6
LOC51136			ADGRL3			RGMB
DKFZP434J037			ADGRV1			CCNE2
PEAS			ADH1A			SDCCAG8
TP53I13			ADH5			RAB27B
ROCK2			ADHFE1			PPP4R2
FLJ13798			ADIPOQ			MAFF
CAP350			ADIRF-AS1			MAP2
C3orf48			ADM			PLEKHF2
PRRT3			ADM5			SLC15A2
TNFRSF5			ADO			KRT7
SCG2			ADPGK			PIP5K1A
KIAA0694			ADRA1B			RNF6
MCM4			ADRA1D			TCEA1
KIAA0500			ADRA2C			PHIP
JPH4			ADSS			RBBP4
NUDT11			AEBP2			FOXN2
C19orf55			AF022210			DUSP6
LOC56901			AF031424			DPYD
UNG			AF038035			FTL
SYT17			AF040962_PROBE1			MRPL19
ESYT2			AF041209			YIPF5
FKBP1A			AF043195			SHANK2
SFRS2			AF043253			HIF3A
GPRK2L			AF044113			ZIC2
EMX2			AF047197			SPIRE2
RELA			AF047690_PROBE1			HOPX
C10orf72			AF050121			KIAA1468
PURB			AF051976			STXBP6
KIAA0378			AF052103			DUSP1
HEY1			AF052150			ZNF74
PIN4			AF052172			CACNG3
SSBP2			AF052684			SDC3
FLJ10260			AF052959			PIK3C2A
KIAA0080			AF055011			CCBE1
SYNPO2			AF055018			GABARAPL2
PPARGC1			AF058425			NFYA
PRKD2			AF069061			EFNB1
NYX			AF070443			CNTN1
DPH5			AF070529			ZNF654
PTCD3			AF070538			PCMTD1
TRIM8			AF070549			VTA1
TMEM129			AF070575			STAG1
LOC144571			AF070620			SS18
LOC100292488			AF070635_PROBE1			SRRM2
CDKN1A			AF075008			PRR12
FLJ10154			AF079488			SOCS7
HSP90AB1			AF081551			METTL3
ZBTB9			AF085835			LANCL2
ZNF253			AF086329			MTMR3
CPM			AF086383			WDR20
PRO1635			AF086929			RERG
PDCL			AF088012			CCDC114
PGBD1			AF090886			VDR
LOC145757			AF090920			INO80D
ZNF641			AF093748			GDI2
SOD2			AF108093			MUT
MYST1			AF112441			S100A8
CRYM			AF116606			TMEM50A
TMEM185A			AF118081			HIVEP3
TGFBR3			AF131773_PROBE1			WBP11
FLJ20445			AF131827_PROBE1			PRDM10
FCER1G			AF143314			NAG18
FBXO42			AF143887_PROBE1			PCP4L1
UACA			AF147434			MBD2
ZNF323			AF152227			EIF4A2
MYST3			AF156544			SNX10
CDK8			AF157796			HBS1L
DNAJC6			AF166336			C14orf105
RPL18			AF171055_PROBE1			CHD2
TSPYL			AF176116_PROBE1			PDCD4
KIAA1731			AF178081			ATXN7
FLJ14251			AF179633			CCDC113
SARM			AF181896			CMAS
CKAP4			AF181897			ZKSCAN1
C14orf153			AF191622			TRPM7
SYT7			AF210650			SEMA3F
C18orf55			AF216077			COQ5
METTL8			AF225896			PRKAG2
STIM2			AF226044			RAB33B
RPIP8			AF229593			CAPZA1
MIAT			AF242771			GNA13
TMEM19			AF243527_PROBE1			MRPS23
PITPNB			AF246630			CELF5
FLJ23306			AF250307_PROBE1			NAPG
FLJ23403			AF261901			NAV2
D5S346			AF277170			SH3GLB1
CALR			AF280550			TAC1
DOK1			AF281901			DDR1
ZBTB26			AF283022			ENAH
ZNFN1A2			AF283519			MAP1B
SON			AF288406			MALAT1
ZNF397OS			AF288641			PSMB1
ATL1			AF295068			NUCB2
C3orf4			AF321617			HNRNPA2B1
PITPN			AF353634			LRRC46
RPLP0			AF373036			DUSP14
FIGN			AFDN			SPTAN1
SPS2			AGA			GRIK2
BAZ2A			AGAP1			DIS3
DERL3			AGBL4			MACF1
GNG10			AGBL5			LSM5
FACL1			AGK			PREX1
MTERFD2			AGL			L3MBTL2
FLJ10038			AGO2			KPNA5
DRAP1			AGO4			RHPN2
FAM69C			AGPS			HSPB8
DKFZp586F1019			AGR2			COX7C
PDZ-GEF1			AGRP			PCSK2
SAC3			AI185063			NASP
FBXO7			AI375110			RCN2
FBRSL1			AI435437			FAM199X
PLEKHH2			AI457453			AZI2
FLJ10040			AI581142_PROBE1			G2E3
FLJ20040			AI683752_PROBE1			POLR2A
TTC17			AI697588_PROBE1			FARSB
MBD5			AI793072			PPM1A
FLJ11939			AI807896_PROBE1			HHATL
SFRS12			AI820522			REV1
KIF6			AI820701_PROBE1			WDR5B
FAM188B			AI820729_PROBE1			BTNL9
SMARCC1			AI911402			CRYZ
SIP			AI970972_PROBE1			XYLB
PIG7			AI984373			SLC39A13
GW128			AIDA			C3orf38
VKORC1L1			AIFM1			TAF1B
WDR53			AJ227907			OSBPL8
ZNF554			AJAP1			USP37
BRWD3			AK000155_PROBE1			NSD1
ATP6V1E1			AK000160_PROBE1			ZNF281
ENDOGL1			AK000162_PROBE1			CNN2
ITPKA			AK000251_PROBE1			CD46
CAMK1D			AK000385			PCDH10
CALCRL			AK000822_PROBE1			RPRD1A
KIAA0997			AK000910			RAB18
KIAA1232			AK000941_PROBE1			PELI2
RAB7L1			AK001111_PROBE1			HIP1
FLII			AK001279			CBWD1
ZNF445			AK001313_PROBE1			SMARCA5
EPS15R			AK001335_PROBE1			LOC644656
CDC42EP2			AK001460			UQCRC2
FOXO6			AK001500_PROBE1			FGF2
NBN			AK001541_PROBE1			DNAJA2
NEK4			AK001603_PROBE1			DDR2
LOC200030			AK001887_PROBE1			PCDHB4
KIAA0092			AK002028			ITGB3
RPUSD3			AK002089_PROBE1			FMNL2
PXR2b			AK002179_PROBE1			NDUFA4
ZNF511			AK002203_PROBE1			PRPF18
SHROOM1			AK002206_PROBE1			ATF7
CTBP2			AK021561			RPL35
CYP-M			AK021570			UBE2D1
TIMM44			AK021801			BCAP29
HOOK1			AK021842_PROBE1			MRAS
GAPCENA			AK021848			PGGT1B
MAP3K2			AK021919			COX16
NPR2			AK021950_PROBE1			MTR
MARK4			AK021968			HSPA14
PFDN2			AK022416_PROBE1			ITGB1
TLR4			AK023048			GNAQ
FVT1			AK023168_PROBE1			RAB3B
C14orf167			AK023253_PROBE1			MEGF11
SIAT7E			AK023517			TLE4
COL4A3			AK023582			CNP
KIAA1456			AK023928			MYBPC1
SLC45A3			AK024054_PROBE1			ZADH2
EARS2			AK024241			MKRN1
KIAA0795			AK024251_PROBE1			NDST1
EMR2			AK024306			DNAH7
TK2			AK024380			ERLEC1
PTD013			AK024406			CSMD1
VSNL1			AK024443_PROBE1			RBL2
FGF9			AK024567			HLA-DQA1
TNRC9			AK024580			CLIP1
FLJ20207			AK025116			GFRA1
POLR2C			AK025118			RPL35A
PCTK3			AK025307_PROBE1			KIAA0391
KIAA0436			AK025620_PROBE1			PPP2R5E
PTPNS1			AK025643			NUP160
DKFZP564C152			AK025686_PROBE1			PROSC
ZNF161			AK026036			VPS41
GOSR2			AK026080			DCAF17
GABRB3			AK026404_PROBE1			TMX3
FLJ10747			AK026422			OSGIN2
KIAA0376			AK026479_PROBE1			TRIM41
FLJ20718			AK026658_PROBE1			PSMD12
CDH2			AK026745_PROBE1			C6orf10
LOC51631			AK026747_PROBE1			ZNF25
MTHFS			AK026824			ITIH5
HT010			AK026899			PALM
KIAA1704			AK026913_PROBE1			ZNF12
TBC1D1			AK026967			ZNF777
MAP-1			AK027033_PROBE1			TXNRD1
DENND1B			AK027183			PIK3C3
LOC730236			AK027354_PROBE1			TMED8
UBE2L3			AK027562_PROBE1			MPHOSPH9
LOC100293513			AK027647_PROBE1			CCDC132
SYN47			AK027656_PROBE1			CUL4B
EFS2			AK027705_PROBE1			ZNF362
BTD			AK055853			CHN1
MORN1			AK056481			YME1L1
PLCD1			AK057554			HDAC7
C1orf59			AK074082			CAV2
GUCY1B3			AK098365			RBM39
DKFZP564O092			AK6			COPS7A
P704P			AKAP13			RECK
LOC441383			AKAP7			ZBTB44
RBM26			AKIP1			SNAP23
TA-LRRP			AKIRIN1			CNTNAP2
ZNF501			AKR1B1			LDHA
RPS28			AKR1C3			CASQ1
WFIKKN2			AKT3			ZDHHC8
PPP2R4			AKTIP			MTRR
NEAT1			AL035301			GYG2
LDHB			AL049328			HIPK1
HCS			AL049455_PROBE1			ENC1
FAM129B			AL050065			FAM126B
OTUD5			AL050169			GRIN2A
FLJ11996			AL079294			FAM107B
OR7C1			AL096715_PROBE1			CDS1
KIAA0853			AL109703			PCOLCE2
RBP4			AL110237			SLC4A4
FLJ10462			AL119114			MRPL13
C9orf123			AL122040			CLK4
SCN2A2			AL133025			UAP1
TNFRSF1A			AL133037			LMTK2
C20orf16			AL133627			LMBR1
NFKBIB			AL134920			DPY19L1
KDM5A			AL136597_PROBE1			WRB
MYOD1			AL136722_PROBE1			NMD3
STK19			AL137294			DYRK1A
DKFZP586L0724			AL137429			SUB1
SFRS7			AL137539			NELL2
LOC51031			AL137576_PROBE1			LIMK1
PMX1			AL137669			ATP5F1
ZNF577			AL137687			HS2ST1
KIAA0632			AL157488			HSF2
KCNH1			AL157491			ZNF711
BOD1			AL162078_PROBE1			CNTFR
FBXO9			AL355687			GPBP1L1
MG61			AL359585			RYK
TNRC15			AL359938			RPS6KA3
FLJ20033			AL360263			GNG3
SHARP			AL360276			RAB3IP
FLJ21940			AL390214			CDC27
KIAA0672			AL391121_PROBE1			SLC2A3
FBLN1			AL523808			LTBP2
STK11IP			AL539691			NR1D1
TDE1			AL590666_PROBE1			IFI16
KIAA0972			AL78810			NFYB
LOC51189			AL831841			WBP4
KIAA0481			AL833733			MTDH
FLJ37453			ALDH16A1			NMUR2
SETD5			ALDH18A1			RBM5
RAGA			ALDH1A1			PSMD11
N6AMT2			ALDH1A2			CCDC93
FLJ21924			ALDH1L1			MBNL1
NBP			ALDH3A1			NEURL1B
LOC51128			ALDH3B1			PMAIP1
QDPR			ALDH8A1			ATP11B
DKFZp761K1824			ALG13			CD58
CARD16			ALG14			RBM47
PRKX			ALG2			TLK1
CYP2D6			ALG9			PCLO
TMEPAI			ALK			UGP2
VAV3			ALLC			PPP2R1B
PRKCL2			ALOX12B			IGBP1
NELL1			ALOX12P2			TUBGCP6
C6orf59			ALOX15B			MAPK11
PGLS			ALOX5			HECW2
BID			ALPK1			SSFA2
FLJ20719			ALPK3			MRPS31
C6orf125			ALPL			NSUN3
FLJ10856			ALPP			SNORA71A
FKSG49			ALPPL2			CCDC88A
ATRX			ALS2			MBOAT2
LRRC39			ALX1			MTMR6
MRGPRX4			AMELY			HECTD1
FLJ22569			AMHR2			IL10RB
STMN3			AMT			SSRP1
FLJ20291			AMY2B			GPAM
DDX59			ANAPC10			FGF12
MLL			ANAPC16
SRPUL			ANAPC2
LIM			ANAPC4
RAP1GA1			ANGPT2
C1orf21			ANGPT4
HNRPD			ANGPTL3
FAM166B			ANGPTL7
RASSF8			ANK1
RGS10			ANKHD1-EIF4EBP3
RRH			ANKIB1
CIAO1			ANKMY1
LOC729082			ANKRA2
C2orf64			ANKRD10
LIX1L			ANKRD12
C21orf6			ANKRD13C
DIS3L			ANKRD13D
PCDHGA11			ANKRD2
HSPCB			ANKRD26
C21orf108			ANKRD27
SNX21			ANKRD34C
TNFRSF10D			ANKRD36B
ATP5J2			ANKRD39
NT5C3			ANKRD40
YY1AP1			ANKRD46
EZH1			ANKRD49
KIAA1841			ANKRD6
FLJ12619			ANKRD65
GFPT1			ANKZF1
CADPS			ANO1
PSPC1			ANO3
MARK1			ANO6
SNAPC3			ANOS1
C14orf37			AOC1
FLJ14129			AP1S1
ITPRIP			AP2M1
HSP105B			AP3B1
KIAA0321			AP3B2
RC3H2			AP3S2
SLC30A3			AP5M1
KIAA0992			AP5Z1
C11orf41			APBB1IP
SLC16A7			APBB3
CSGALNACT1			API5
GPR26			APIP
KIAA0102			APOBEC2
FLJ22362			APOBEC3C
NFE2L3			APOC3
LOC100289373			APOC4
CREBBP			APOH
PDZD11			APOL2
CCNDBP1			APOPT1
IER3			APPL2
KIAA1056			AQP2
DYNC2H1			AQP7
GMDS			AQP9
ZNF207			ARF4
GLT1D1			ARFGEF3
LOC100292909			ARFIP1
HCGIV-6			ARFRP1
STON2			ARGLU1
SEDLP			ARHGAP12
BEX5			ARHGAP15
FLJ12816			ARHGAP18
GPM6B			ARHGAP24
DOCK7			ARHGAP31
CYP27C1			ARHGAP32
BRD4			ARHGAP5-AS1
FLJ21269			ARHGDIA
humNRDR			ARHGEF10L
ATP11C			ARHGEF16
HPN			ARHGEF17
FLJ22757			ARHGEF39
ZYX			ARID5B
FLJ12785			ARL11
LOC100287024			ARL14
KIAA0438			ARL3
UBE2H			ARL4D
CATSPER2			ARL5A
OVOS			ARL6IP1
DCAF12			ARL8B
ZNF37B			ARMC1
FLJ10726			ARMC10
LUC7A			ARMC6
C6orf174			ARMC7
ZDBF2			ARMC9
KCNE4			ARMCX1
FLJ10512			ARMCX4
C1orf15			ARMT1
ATP6IP2			ARPC1A
NCUBE1			ARPP19
DOCK5			ARSB
KIAA0179			ARSE
ZFHX1B			ART4
FLJ45340			ART5
SUPT6H			ASAP3
MGC5560			ASB9
MGC12262			ASCC1
ZBTB10			ASF1A
TMEM67			ASGR1
LHX9			ASGR2
HN1L			ASIC1
PCTK2			ASIC3
FLJ13273			ASNSD1
FLJ20813			ASTN1
KIAA0721			ASUN
MLCB			ASXL3
MPRIP			ATAD1
ATF7IP			ATAD2B
KIAA1074			ATAD5
RAB9B			ATF1
U1SNRNPBP			ATF5
ATP5G1			ATG12
DKFZP434M154			ATG13
CADM2			ATG14
LYRM2			ATG3
LOC440354			ATL2
ZNF568			ATMIN
ATOH7			ATP13A3
ZNF280B			ATP1B2
GATS			ATP23
USP45			ATP2A1
PPP3CC			ATP2A3
RFC3			ATP2C1
SFRS3			ATP5A1
CCNA2			ATP5D
LINS1			ATP5G2
DICER1			ATP5H
C1orf151			ATP5O
SRPRB			ATP6AP2
SLC25A3			ATP6V0A1
BEX2			ATP6V0E1
NR2C2AP			ATP6V1A
PCDHGB5			ATP6V1B1
LMO4			ATP7A
GCGR			ATP8B2
ITGA8			ATP8B4
MRIP2			ATP9A
ZNF658			ATXN1
ATP5J			ATXN2L
KARS			AU119446
LOC51195			AU126663_PROBE1
LRRC4C			AU130788
EXOC6			AUP1
WDR3			AVEN
HCGII-7			AVL9
KPNA1			AVP
PSMC2			AVPI1
SOX9			AVPR2
SMAP2			AW139719
C3orf26			AW163686_PROBE1
TMEM132B			AW444717
GJA1			AW957177
ZNF720			AW968611
GSA7			AW972567
RUNDC1			AW973296
PDC			AZGP1P1
ATP2B3			AZIN1
COX17			B3GALNT1
C4orf12			B3GNT2
GPR98			B3GNT3
RALGAPA1			B3GNT7
USP9X			B4GALT2
FLJ20123			B4GALT7
RABGGTB			B4GAT1
FER			B9D1
KIAA1387			BAA31655_PROBE1
TRIM35			BACE2
D4S234E			BACH1
DOK5			BAG2
KIAA0592			BAG4
PLU-1			BAG6
STAG2			BANK1
SOBP			BAP1
TACC1			BARX1
SFRS1			BARX2
FLJ21439			BAX
DKFZP566A1524			BAZ1A
SNRPD1			BAZ2B
TINF2			BBC3
ZBED6			BBOF1
PELO			BBOX1
TOMM20-PENDING			BBS10
TOR3A			BBS2
SHISA6			BBS4
GPR161			BC000819_PROBE1
FBXW7			BC005175_PROBE1
NLGN1			BC006271
TFDP2			BC007206_PROBE1
IL17RB			BC007259
KIAA1085			BC007934
SLC21A3			BC016342
KIAA0697			BC028047
GIOT-3			BC032585
KIAA1091			BCAN
VTI2			BCAS2
VPRBP			BCAS3
STX1B			BCL11A
MAL			BCL11B
SETD8			BCL2A1
KIAA1078			BCL2L1
SNHG1			BCL2L11
LOC253039			BCL9
CRSP2			BCLAF1
EDG1			BCORL1
C8orf46			BE142637
LAMC1			BE348404
RAD51L1			BE675486
PDE4C			BE770319
CAMK4			BE783715
PRMT3			BE787854
C8orf37			BE881456
YPEL1			BE884101
KIAA0614			BEAN1
MGC16703			BEST3
LRRN1			BEX3
MDS028			BEX4
LOC157740			BF108818_PROBE1
NEF3			BF343836
METTL6			BF431582
FLJ13231			BF438425_PROBE1
FABP3			BF679700
EMP1			BFSP1
IP6K3			BG025083
GLTP			BG025371
FAT3			BG164145
LOC56270			BG209494
NFE2L1			BG285741
GGTL4			BG532557_PROBE1
CDK2AP1			BG678787
HINT3			BG722804_PROBE1
CT45A1			BG752423
FDFT1			BGLAP
PRO0255			BI462740
PIGL			BI762893_PROBE1
GLIPR1			BI765093
YWHAH			BI826061
FARP1			BI913635
KPNB1			BIN1
PFTK1			BIN2
RTN4			BLNK
LCN12			BLOC1S2
CXX1			BLOC1S4
H-L			BLOC1S6
CRK			BM015491
MUM1			BM472587
MLL2			BM475617
MT2A			BM476231
FAM160B1			BM554909
CHM-I			BM688744
ERG			BM804912
PEX13			BM810643
DKFZP586B2420			BM905170
EIF1AY			BM918622
ATIP1			BMP1
DDX55			BMP10
SFRS2IP			BMP3
HRH1			BMP8A
RAB2L			BMX
FAM91A2			BNIP1
MLL5			BNIP2
GNAI1			BNIP3L
SLC38A9			BOD1L1
JPH1			BOLL
PMS2L11			BORA
DNAJC10			BORCS6
SCGF			BPIFB2
DNAJC9			BQ068355
P115			BQ233566
PM20D2			BQ677466
MFSD4			BQ717190
PIG11			BQ720962
FLJ22684			BQ884126
LOC285778			BQ889085
FAM73A			BQ924201
LOC100287676			BRF1
LOC729178			BRINP1
RBMS1			BRINP2
ZNF594			BRIX1
ERCC6			BROX
EN2			BRPF1
UBE2G2			BRS3
C11orf87			BSCL2
KIAA0626			BSG
ENPP2			BTBD1
FLJ13769			BTBD10
CFC1B			BTBD3
GLIPR1L1			BTBD9
SULT1C4			BTG1
LOC282980			BTN3A1
LOC285835			BTRC
SRGAP1			BUB1B
JM5			BVES
SEC63L			C10orf12
SEPP1			C10orf128
HSPB6			C10orf88
ZNF709			C10orf95
FLJ20802			C11orf16
SPTLC2			C11orf57
CTNNA1			C12orf29
HSPC002			C12orf49
GTSF1L			C14913
PLIN5			C14orf119
PLA2G2A			C14orf132
CECR2			C14orf79
SHPRH			C14orf80
CHS1			C15orf38
RANBP2			C17orf49
HNRPC			C18044_PROBE1
UBTF			C18orf21
C19orf25			C18orf32
FLJ23861			C18orf8
FAM19A1			C19orf12
NDFIP2			C1D
C4orf29			C1orf109
RHOJ			C1orf123
KIAA0644			C1orf198
KIAA0716			C1orf27
C1QBP			C1orf43
NUB1			C1orf94
C4A			C1QTNF1
LOC100272228			C1QTNF3
SCN8A			C1QTNF5
PRO2958			C2
SEC3			C20orf141
ATP11A			C20orf24
CIZ1			C21orf2
HR			C21orf33
PRB1			C21orf91
LOC283267			C22orf29
PPP2R3A			C2CD5
SMAD1			C2orf47
SOCS3			C2orf54
LIMCH1			C2orf72
FLJ22833			C2orf83
LMLN			C3orf58
SHISA9			C4orf19
KLHL34			C5orf15
TMEM39A			C5orf22
TCTA			C5orf66
SCARF1			C6orf120
LOC151877			C6orf15
IPO8			C7orf25
MGC20727			C7orf43
RBM8A			C8B
LOC158696			C8G
PCCA			C8orf33
KIAA0100			C8orf76
SCARA3			C9
TRB			C9orf16
BTBD12			C9orf3
MAP2K1			C9orf37
SAMD14			C9orf40
SACS			C9orf72
TAF8			CA11
DKFZP434N1923			CA14
PPP1R11			CA4
LOC144920			CA5B
GABRB2			CA9
JM1			CAA86176_PROBE1
NAP1L2			CAA98456_PROBE1
FLJ11113			CAAP1
LOC100129722			CABS1
GNPTG			CACFD1
HNRPLL			CACNA1G
FAM27E3			CACNA1I
PADI1			CACNA2D2
LOC100131354			CACNA2D4
KIAA0594			CACNG1
ZSCAN20			CACNG2
TMC8			CACNG4
C5orf41			CACNG6
GOLGIN-67			CACYBP
BRWD1			CADM1
TIRAP			CADM3
SPIN4			CALCA
LOC100288612			CALCB
TTC39C			CALCR
PFKM			CALM2
FLJ13110			CALML4
UNC80			CALU
ZNF132			CALY
TTC25			CAMK2A
MKRN4			CAMK2B
NLN			CAMKV
TMEM33			CAMLG
RBT1			CAMP
LOC730098			CAMSAP1
C21orf99			CAMSAP2
NETO1			CAMTA2
UXT			CAND1
ZNF883			CAND2
GJA4			CANX
SRI			CAPN2
SYNE-2			CAPN5
EEF2			CAPN6
SVIP			CAPNS2
ZCCHC6			CAPSL
SRP72			CAPZA2
PRICKLE2			CARD6
PRO0478			CARD8
IL-17RC			CARHSP1
KIAA1034			CARNS1
EFCAB7			CARS2
LOC283140			CASC1
PECI			CASC4
MBD1			CASP1
PRKCSH			CASP2
C14orf91			CASP3
CLLU1			CASP5
C20orf21			CAST
LOC51193			CAT
ZNF808			CBLL1
EBNA1BP2			CBX2
ATP1B4			CBX3
C1orf57			CBX4
LRFN1			CBX5
DNAJA4			CC2D1A
LZK1			CC2D2A
C1orf91			CCDC102B
RPS6KB2			CCDC106
MAMSTR			CCDC115
MAT2A			CCDC120
STRN			CCDC126
MGC13276			CCDC134
UNC119B			CCDC142
RIS1			CCDC181
SOCS4			CCDC186
FLJ11608			CCDC25
MINA			CCDC3
CXCL14			CCDC43
BC008967			CCDC47
MYO5A			CCDC57
PVT1			CCDC71L
LOC51184			CCDC77
TSEN15			CCDC82
SNCA			CCDC87
CCDC40			CCDC9
NEFL			CCDC90B
IL1R1			CCDC91
NLK			CCDC97
PEG3AS			CCL17
ERF			CCL18
MDH2			CCL19
UGTREL1			CCL20
C20orf104			CCL24
SPATA5			CCL26
RAPH1			CCNB1IP1
KIAA0241			CCNB3
MAP4K4			CCNC
SNX31			CCND3
ZNF439			CCNG1
RASGRP2			CCNH
KIAA1659			CCNJ
WHAMML2			CCNO
BOP1			CCNT2
ATP6V1G1			CCNYL1
DKFZp586H0623			CCPG1
LOC51685			CCR2
MLF1			CCR8
GSTA4			CCT6B
SLC14A1			CD101
PPP4R1L			CD164
NEDD4L			CD1B
LOC153469			CD1C
HSPA8			CD1D
ZXDB			CD1E
FLJ20294			CD207
PSIP2			CD209
ZAK			CD22
SLC25A14			CD248
LOC100133790			CD28
EPM2A			CD300A
PLAC8L1			CD302
M96			CD36
VR22			CD38
ITGB8			CD4
POLH			CD47
KIAA0982			CD5
ZNF836			CD52
EPHA5			CD55
HM13			CD5L
PXF			CD69
STRN3			CD72
MAFG			CD79A
KIF5C			CDC14A
LOC100287917			CDC25C
CACNA1A			CDC37
SHB			CDC40
TMCC3			CDC42BPA
SLITRK1			CDC42EP1
KCNT2			CDC6
FAM40B			CDC7
MAB21L2			CDC73
C15orf17			CDCA3
CNPY3			CDH1
CCT7			CDH12
LOC51015			CDH16
TNFRSF10A			CDH17
TXNIP			CDH18
PRPF38A			CDH19
LRRC16B			CDH24
KIAA0712			CDH26
COL5A2			CDH3
CUGBP2			CDH9
YAP1			CDHR2
DXS1357E			CDHR5
KRI1			CDIP1
REL			CDK17
BM-009			CDK18
RBAK			CDK19
PTRF			CDK2
MAP4			CDK20
RAP1			CDK4
PDZD8			CDK7
SLC35A3			CDK9
SNX15			CDKL5
MAP7			CDKN2A
C9orf12			CDKN2AIP
C11orf25			CDKN2D
HSBP1			CDO1
RIL			CDON
TCEB1L			CDT1
NR1D2			CDY1
LOC100287227			CEACAM7
DMN			CEBPZ
SARS			CECR7
VSTM2L			CELF4
OSBPL3			CELSR2
FLJ43663			CELSR3
SKIP			CEMIP
MKPX			CEMP1
UBE2M			CENPB
FLJ20245			CENPBD1
FLJ10637			CENPBD1P1
UBE2G1			CENPC
KIF13A			CENPH
PIG8			CENPI
SCAMP2			CENPJ
MLL3			CENPK
MYO1B			CENPP
LOC100289538			CENPQ
C20orf180			CEP104
MOX2			CEP19
ENSA			CEP192
SLC9A5			CEP250
PRCC			CEP290
L3MBTL3			CEP41
RABEP1			CEP57
LOC285033			CEP63
DKFZP564F0522			CEP68
ZNF677			CEP76
PSG2			CEP89
FLJ35371			CEP97
IGFBP4			CEPT1
FLJ20311			CERCAM
BHLHB2			CERK
DDX24			CES1P1
SLC44A1			CETP
BRD2			CFAP100
TEGT			CFAP20
ATP5S			CFAP97
ZFP62			CFHR3
UBE2QL1			CFI
SIK2			CFL2
C3IP1			CGN
EGR1			CGREF1
U2AF2			CH25H
SSH-3			CHAC1
GOLPH4			CHAF1B
FLJ44606			CHCHD2
CTSL			CHCHD7
ROBO2			CHD1
YPEL3			CHD9
FOXD2			CHIC2
SYNJ2			CHIT1
LOC728153			CHMP1B
C12orf55			CHMP2B
MGC5149			CHMP3
ST6GALNAC5			CHORDC1
FLJ12994			CHPF
RAP1GDS1			CHRAC1
FLJ20254			CHRD
H2AFJ			CHRM5
C9orf80			CHRNA3
G22P1			CHRNA4
TRHDE			CHRNA9
C5orf4			CHRND
MGC10924			CHRNE
ZC3HAV1L			CHRNG
C1orf31			CHST1
MEN1			CHST10
KANK1			CHST11
STEAP3			CHST14
COL1A2			CHST5
HSPC052			CHST6
Di-Ras2			CHSY1
MGC10848			CHTOP
KIAA0953			CHUK
CMIP			CHURC1
XPR1			CIITA
SEPT7P2			CILP
CFLAR			CIPC
SLC35F3			CISD2
MAML1			CISD3
LOC254100			CIT
R3HDM			CITED1
KIAA0349			CKAP2
LOC153328			CKLF
FLJ14639			CKM
CPEB2			CKS2
RBMS3			CLASRP
FXYD7			CLCA1
CSPP1			CLCA4
KIAA1095			CLCC1
CAMK2D			CLCN1
SQLE			CLCN2
LOC399959			CLCNKA
NFATC3			CLDN1
C21orf45			CLDN15
GCC1			CLDN17
FLJ23468			CLDN18
CYB5-M			CLDND1
KIAA0892			CLEC1A
KIAA1045			CLEC2B
SNHG8			CLEC2D
CD7			CLEC4A
LOC51611			CLEC4E
CBLB			CLEC5A
HILS1			CLIC1
ZDHHC5			CLIC3
SENP1			CLIC4
CEP70			CLIP2
CDKN1B			CLIP4
FLJ10697			CLK1
LOC51696			CLNS1A
FLJ13204			CLPTM1
FLJ10751			CLPX
MRPL41			CLSTN2
ZFP14			CLTA
PLOD3			CLUAP1
LARP1B			CLUL1
TSLL2			CMA1
TBL1X			CMC2
ITGA4			CMTM2
PTPRN2			CMTM6
RTCD1			CMYA5
FLJ13942			CNGA1
SLC39A11			CNGB1
GALNT2			CNIH1
CNOT4			CNKSR1
CAPS2			CNOT6
CLCN4			CNOT8
CTPS2			CNOT9
IFI44			CNPY2
TRPM3			CNR2
UHRF1BP1			CNST
FLJ20030			CNTF
CCDC152			CNTN2
PIK4CA			CNTNAP1
PTPN18			CNTNAP3
EGLN3			CNTRL
SLC25A23			COA3
NFX1			COA6
KCNB1			COG6
C18orf1			COL11A2
LOC150622			COL14A1
SYTL3			COL15A1
TET1			COL18A1-AS1
MAGEE1			COL1A1
LRRC28			COL4A4
ST7OT1			COL4A6
TRPM6			COL6A3
KIAA0195			COL9A1
FLJ35409			COLEC10
FLJ21080			COLQ
RHOF			COMMD10
RAB40C			COMMD3
ZNF791			COMMD5
KLRAQ1			COMMD6
TTLL3			COMMD8
SESN3			COMT
DCTN4			COPB1
TBC1D8B			COPG2
PABPN1			COPS2
IDN3			COPS4
C14orf2			COPS5
LRRC37B			COQ10B
FDXR			CORO1B
PPP3R1			CORO2A
PTD009			COX6A1
KIAA1028			COX6A2
XIAP			COX6B1
TTC18			COX7A1
MAP2K7			COX7A2
UBE2V1			CPA1
LOC643529			CPA4
CCM2			CPEB4
KIAA0773			CPLX1
GLUD1			CPNE2
RTN1			CPNE3
NCRNA00219			CPNE6
LOC100128262			CPNE8
TNFRSF6			CPOX
KIAA1715			CPS1
FLJ22028			CPSF2
SST			CPSF6
EFEMP1			CPVL
KIAA0560			CPZ
KIAA1193			CRABP2
RHBDD1			CRADD
LRRC7			CRAT
HRB			CRB3
RTTN			CRBN
KIAA0738			CREB1
ETNK1			CREB3L2
TMEM85			CREBZF
KCTD4			CREG1
FYB			CREM
FLJ10349			CRHR1
C10orf84			CRIPT
NR2F2			CRISP1
PITPNM3			CRISPLD2
JMY			CRLF3
SLC29A1			CRNKL1
LOC116150			CRNN
FAM162A			CROCCP2
SENP2			CRTC2
HSOBRGRP			CRY1
BDP1			CRY2
HSA243666			CRYAA
RAGB			CRYBB1
DKFZP434A043			CRYGB
FGD2			CRYGC
PREP			CRYGD
LOC642313			CS
C8orf34			CSAD
C5orf5			CSDC2
KCNIP2			CSDE1
GRM5			CSE1L
SOX10			CSF2RA
RAPGEF2			CSF2RB
HK1			CSF3
KCNIP3			CSN3
LOC202781			CSNK1A1
ZC3H4			CSNK1A1L
FLJ13102			CSNK1G3
SPP1			CSNK2A1
ATP6V1A1			CSPG5
B3GAT3			CSRNP2
SPINLW1			CSRP3
XBP1			CST4
DPP8			CST6
PRO1489			CSTA
SPS			CSTF2T
DUT			CTBS
FAM85A			CTDNEP1
STAT1			CTF1
DNAJC22			CTHRC1
CAT56			CTIF
SSB			CTNND1
FLJ13117			CTNS
KIAA0537			CTRC
LOC100132707			CTRL
C16orf70			CTSF
FLJ10826			CTSV
WDR89			CTTN
LOC388796			CUL2
RAD51L3			CUL5
GRB14			CUL7
MRPS9			CUTC
TTLL11			CUX2
SMAD9			CUZD1
ZNF214			CWC22
DGKH			CWF19L1
PMPCB			CWH43
HNRPU			CXADR
LOC440896			CXCL1
CWC25			CXCL10
COP9			CXCL13
POFUT1			CXCL3
TH1L			CXCL8
H4FM			CXCL9
ATPAF1			CXCR5
DEFB103A			CXorf21
LOC388889			CXorf36
RPS2			CXorf38
TOR1AIP2			CXorf57
FLJ14547			CXXC1
PTPN13			CXXC4
CCDC163P			CXXC5
GOLGA2B			CYB5A
TRIO			CYB5R4
LOC100131414			CYBB
NCRNA00086			CYFIP2
GAP43			CYHR1
FLJ23091			CYLD
PAX6			CYP11A1
SLC25A27			CYP11B2
TMEM167A			CYP19A1
LRRC37A3			CYP1A1
LINGO2			CYP1A2
FGFR1OP2			CYP1B1
PTPMT1			CYP21A2
ZNF599			CYP26A1
RICH1			CYP2A7
LOC100132832			CYP2B6
LOC730184			CYP2F1
CTNNA3			CYP2J2
ZNF689			CYP2U1
LOC100288722			CYP3A7
EMILIN2			CYP4A11
SUDS3			CYP4B1
BTBD19			CYP4F3
NCALD			CYP51A1-AS1
FLJ12584			CYP7A1
ZRF1			CYP8B1
MFSD6			CYSLTR2
FLJ20730			CYSTM1
LOC100294350			D16904
CAMKK2			D21801
LOC285696			D50683
KIAA0172			DAAM1
MY014			DAAM2
UNC5CL			DAB2IP
RTP801			DAO
PAI-RBP1			DAPK1
KIAA0913			DAXX
OCLM			DBF4
LOC645513			DBF4B
LOC51044			DBI
MAP3K15			DBNDD1
PLXNB1			DBP
FAM84B			DBR1
SUOX			DCAF13
KIF21A			DCAF6
MYT1			DCHS1
FLJ20580			DCK
PPARA			DCLK1
UPRT			DCLRE1A
OLFM3			DCLRE1C
THAP6			DCP1A
MEIG1			DCPS
MGC9084			DCSTAMP
SCN9A			DCTN6
STK10			DCTPP1
KIAA0871			DCUN1D3
UBR3			DCUN1D4
STAT5A			DDAH1
EXT2			DDB2
GABRA5			DDC
DNCI1			DDHD1
LOC90355			DDN
JPH3			DDX1
HNRPA1			DDX20
LOC100128281			DDX46
KIAA0906			DDX50
TNKS			DDX56
KIAA0894			DDX58
LOC57117			DDX6
CYTH2			DDX60L
MAP3K7IP2			DEDD
KIAA0194			DEF8
RNF165			DEFA4
MRPS25			DEFB126
ZNF587			DEFB4A
LIMA1			DEGS1
KIAA0876			DENND4C
SMYD4			DEPDC1
HSPC031			DES
C5orf56			DESI2
LYSAL1			DFFA
TMEM145			DFFB
IRGQ			DHPS
MRPS22			DHRS11
C2orf85			DHRS2
FAM122A			DHRS7
GABARAPL3			DHRSX
MEP50			DHX34
DAPP1			DHX35
LONRF2			DHX36
FAM133A			DHX37
FLJ11222			DHX9
KIAA0767			DIAPH3
SNF8			DIDO1
MAPK12			DIEXF
C11orf76			DIMT1
FLJ11336			DIO1
TC10			DIO3
KIAA0625			DIRAS2
CD99L2			DIRAS3
KIAA0628			DISC1
PSMB4			DISP2
LOC51134			DKFZP586K1520
FKBP7			DLD
RBM24			DLG4
NCAM1			DLG5
FLJ10936			DLK2
EIF3S6IP			DLL3
SMC1A			DLX2
EXOC5			DLX6
GUK1			DMC1
ZNF275			DMGDH
PLAT			DMKN
SF3B4			DMP1
H11			DMTN
TMEM170A			DMXL1
NDUFA7			DMXL2
C11orf74			DNAAF2
SPATS2L			DNAH1
PINX1			DNAH3
VIL2			DNAH5
SNAP25			DNAI1
THEA			DNAI2
ITGBL1			DNAJB6
FLJ11274			DNAJB9
RNH			DNAJC11
GALK2			DNAJC12
CDV-1			DNAJC14
C2F			DNAJC15
LOC100288109			DNAJC25-GNG10
RAB6A			DNAJC4
KHDRBS1			DNAJC5B
ZXDA			DNAL1
PDE3B			DNASE1L1
FLJ20533			DNASE1L2
FLJ20288			DNASE2
CDA08			DNASE2B
MDS009			DNER
FLJ32255			DNM1
NRF1			DNMBP
CD9			DNTT
PL-5283			DNTTIP2
KIAA0226			DOCK1
LOC100287158			DOCK11
PRG1			DOCK3
FLJ22584			DOCK4
LLGL1			DOCK6
FAM48A			DOK4
LTF			DOLPP1
FLJ14888			DPAGT1
FLJ11773			DPEP1
SSBP1			DPH1
HGS			DPM1
SCLY			DPY19L2P2
KIAA1939			DPYSL5
PIH1D2			DRAM1
TLCD2			DRD2
LOC100131581			DRD3
ZF			DRD4
ATXN7L1			DRG1
KIN			DRG2
WASF1			DRICH1
RBM15B			DSCC1
LRP8			DSCR4
GNAO1			DSE
CRF			DSG1
GHRL			DSG2
KIAA0143			DSN1
SLC35D2			DSTN
HPRP3P			DTNB
LOC100131311			DTWD1
NEFH			DUS2
MAN1			DUS3L
KIAA0444			DUSP10
FLJ22127			DUSP11
LRP16			DUSP4
GNB1L			DUSP8
MPZL2			DUSP9
BRD1			DYNC1I1
MAPRE1			DYNC1LI1
LOC100240735			DYNLL2
FLJ10719			DYNLT1
FN5			DYRK1B
ZNF485			DYRK3
WDR33			E2F1
PPP1R3C			E2F6
UNC13C			E2F8
NRD1			EAF1
ORC2L			EAF2
LRRC5			EBI3
SH3TC1			EBP
LOC441528			EBPL
BHLHE22			ECE1
KIAA0692			ECM2
CHES1			ECT2
LOC386597			EDA
LOC100287482			EDA2R
MORN3			EDDM3A
LOC93444			EDDM3B
CYP2E1			EDEM1
LOC115207			EDEM3
HARC			EDNRA
MGC3329			EDRF1
BCL7A			EEF1B2
HSA243396			EEF1E1
HCCS			EFCAB1
KSR2			EFCAB4B
C22orf3			EFCC1
TNRC5			EFHD1
FAM71D			EFNA3
TMC7			EFNB2
MADH5			EFNB3
FBXL17			EFS
LOC57018			EHD2
LOC342918			EHD3
TUBD1			EHF
LOC285375			EHHADH
STRBP			EIF1AX
DKFZP564G2022			EIF2AK3
LOC100131564			EIF2D
C16orf45			EIF2S1
ATP6V0A2			EIF2S2
CRP			EIF2S3
SPRYD4			EIF3E
UBN2			EIF3H
MTAP			EIF3K
CLMN			EIF4B
FLJ12975			EIF4G3
DAZAP1			ELAC1
PPHLN1			ELAC2
CPNE4			ELF2
KIAA1068			ELK3
B4GALT1			ELK4
TOMM70A			ELMO1
DPH3			ELMOD2
RAB3GAP			ELMSAN1
GAK			ELN
NLGN4X			ELOVL2
HFE			ELOVL7
USP24			ELP2
NIPAL1			ELP5
GABRB1			EMC3
TM9SF1			EMC4
SV2			EMC6
RUNDC2A			EMC7
PCOLN3			EML4
FAM84A			EMP3
VDAC3			EMX1
C1orf162			ENDOU
KIAA1549			ENDOV
C20orf11			ENOPH1
PARVG			ENOSF1
WISP3			ENOX1
FLJ20651			ENOX2
PBEF			ENPEP
HOXB6			ENPP6
MBIP			ENTPD1
DKFZp434J245			ENTPD2
PSEN1			ENTPD5
OLA1			ENY2
KRT10			EOGT
PRKCQ			EPAS1
NEK11			EPB41
DGUOK			EPB41L3
BASP1			EPC1
LIN-7-C			EPDR1
CACNB3			EPG5
RIMS1			EPHA8
LOC642980			EPHB2
CBL			EPM2AIP1
FLJ10579			EPN1
EYA1			EPO
FAM181B			EPS8L1
FLJ12910			EPSTI1
P114-RHO-GEF			ERAL1
LSM11			ERBB4
TMOD			ERBIN
PDCD7			ERC1
CGEF2			ERC2
STOML1			ERCC2
ZBTB8OS			ERCC8
NCRNA00183			EREG
LOC646808			ERGIC2
LOC415056			ERGIC3
FGF13			ERH
ZNF361			ERI1
DR1			ERI3
PRMT5			ERLIN1
LOC644246			ERMAP
EFEMP2			ERMARD
SNRPE			ERN2
C12orf72			ERV3-2
C20orf1			ESD
LCN10			ESF1
KIF3A			ESPL1
PDXK			ESR1
ATP5G3			ESRP1
METTL14			ESYT1
KRIT1			ETAA1
LOC340544			ETHE1
DOM3Z			ETS1
NESCA			ETS2
MDS031			ETV4
SRRM4			EVA1B
HAP1			EVI2A
YDD19			EVI2B
FALZ			EVI5L
DDX28			EVPL
NRXN1			EVX1
PPP1R7			EXO5
SQSTM1			EXOC1
BACH			EXOC3L4
CRTL1			EXOC4
MTX3			EXOSC2
ZNF521			EXOSC4
PIK3R2			EXOSC8
KIAA1013			EXTL3
FANCM			EYA2
ATP6V0E			EYA3
PPARBP			EZH2
IGFALS			F11
HCNP			F2RL1
HIP12			F2RL2
CHD6			F2RL3
FLJ20647			F7
KLHL15			F8
RPL10A			FAAP100
PTPRK			FABP4
BMPR1B			FABP6
DKFZp434P1219			FAHD1
BLAME			FAHD2CP
NCRNA00202			FAM103A1
DDX17			FAM104A
RMST			FAM104B
PPP4R4			FAM105A
RNPEPL1			FAM118A
NDN			FAM120A
TNRC6B			FAM122B
SIRT3			FAM126A
UNC5D			FAM131B
GALNTL2			FAM132B
FLJ20761			FAM133B
BTF3L4			FAM134A
FAM123A			FAM134B
C12orf51			FAM134C
SERPINA3			FAM135B
PTCHD1			FAM13B
SPC12			FAM156A
SRGAP2P1			FAM167B
ELL2			FAM169A
STYX			FAM173B
TCTE3			FAM174A
PLCL2			FAM174B
GDEP			FAM175A
FLJ10097			FAM175B
GLS			FAM178B
G3BP			FAM179B
CDC42SE2			FAM181A
C13orf36			FAM182B
FRMD3			FAM184B
CDKN2C			FAM186B
DACT3			FAM187A
LOC100129461			FAM188A
FLJ21901			FAM198A
HNRPL			FAM198B
FAM154B			FAM204A
BICD2			FAM208A
HF1			FAM20A
CCDC13			FAM20B
HGRG8			FAM210A
LC27			FAM217B
BRP44			FAM222A
ERBB2IP			FAM32A
FLJ31306			FAM35A
SCUBE3			FAM3D
EPS8L2			FAM50B
GDI1			FAM63B
FBXL2			FAM64A
FAM54B			FAM65B
EME2			FAM86B3P
HFSE-1			FAM86C2P
TLOC1			FAM89B
WASF2			FAM96A
SNORD89			FAM96B
VAT1L			FAM98A
PUS10			FANCA
SH3GL1P2			FANCC
TIMM10			FANCF
ELAVL2			FANCL
FLJ10402			FAR1
TMEM200A			FASTKD1
KLC4			FASTKD2
SNHG6			FASTKD5
KIAA1096			FAT2
ZNFX1			FATE1
ZC3H11A			FBLIM1
GAB1			FBXL19
B3GALT2			FBXL20
ATSV			FBXL21
FAM166A			FBXL4
C14orf129			FBXL5
FLJ10702			FBXL8
GPR77			FBXO10
LOC100289294			FBXO17
ELMOD1			FBXO18
LOC643783			FBXO21
HERC6			FBXO22
WASH1			FBXO27
TBDN100			FBXO30
ZFP91			FBXO34
C1orf28			FBXO38
TSHZ1			FBXO4
ZNF385C			FBXO46
TRIP11			FBXO8
FLJ23392			FBXW11
MICALL2			FBXW2
CHM			FBXW8
B4GALNT1			FBXW9
RPE			FCER1A
ZNF322A			FCER2
FLJ10232			FCGBP
WWOX			FCGR1A
BUP			FCGR2A
CDYL			FCGR3A
MED30			FCGRT
P5326			FCHO2
DBC1			FCN1
CXCL2			FCN3
MEPE			FCRL2
[truncated: 3,249 more rows]
