# Supplementary material for: Transcriptome Profiles of IncRNA and mRNA Highlight the Role of Ferroptosis in Chronic Neuropathic Pain With Memory Impairment
Source: Front Cell Dev Biol. 2022 Apr 25;10:843297. doi: 10.3389/fcell.2022.843297 (PMC9082550; doi:10.3389/fcell.2022.843297)
Supplement: Supplementary file 2 [file DataSheet5.xls]

## Sheet: downregulated-DElncRNAs
id	Count	ListTotal	PopHits	PopTotal	pValue	qValue	Enrichment_score	Gene
rno04340	2	14	39	3973	0.000295505	0.00806641	14.5531	XR_001836157.1; ENSRNOT00000080318
rno05217	2	14	41	3973	0.000343252	0.00806641	13.8432	XR_596354.1; ENSRNOT00000080318
rno04310	3	14	125	3973	0.000731804	0.0114649	6.81086	XR_001836157.1; XR_596354.1; TCONS_00013847
rno04260	2	14	65	3973	0.0013378	0.0126473	8.73187	TCONS_00012945; TCONS_00035368
rno00450	1	14	16	3973	0.00134545	0.0126473	17.7366	XR_001838783.1
rno00970	1	14	25	3973	0.00330321	0.0258751	11.3514	XR_001836791.1
rno00190	1	14	28	3973	0.00413698	0.0277768	10.1352	TCONS_00012945
rno04150	2	14	101	3973	0.00473414	0.0278131	5.61952	XR_592971.2; XR_596354.1
rno04710	1	14	34	3973	0.00606609	0.0316785	8.34664	XR_001836157.1
rno04742	1	14	37	3973	0.00715812	0.0335217	7.66988	XR_001840379.1
rno04750	2	14	121	3973	0.0078455	0.0335217	4.69067	XR_590938.2; XR_001840379.1
rno04390	2	14	126	3973	0.00877531	0.03437	4.50454	XR_001836157.1; XR_596354.1
rno00561	1	14	46	3973	0.0109246	0.0394965	6.16925	XR_592971.2
rno05200	4	14	432	3973	0.0129204	0.0421289	2.62765	XR_590938.2; XR_001838783.1; XR_596354.1; ENSRNOT00000080318
rno05226	2	14	148	3973	0.0136293	0.0421289	3.83494	XR_596354.1; ENSRNOT00000080318
rno05012	1	14	53	3973	0.0143417	0.0421289	5.35445	TCONS_00012945
rno05225	2	14	155	3973	0.0154423	0.0426933	3.66175	XR_001838783.1; XR_596354.1
rno04662	1	14	58	3973	0.0170319	0.0444722	4.89286	TCONS_00017894
rno04064	1	14	62	3973	0.0193283	0.0445872	4.57719	TCONS_00017894
rno00564	1	14	63	3973	0.0199219	0.0445872	4.50454	XR_592971.2
rno05152	1	14	63	3973	0.0199219	0.0445872	4.50454	TCONS_00017894
rno05412	1	14	72	3973	0.0256062	0.0498657	3.94147	TCONS_00035368
rno04080	2	14	188	3973	0.0257993	0.0498657	3.019	XR_590938.2; XR_596957.2
rno04360	2	14	189	3973	0.0261604	0.0498657	3.00302	XR_596354.1; ENSRNOT00000080318
rno05205	2	14	190	3973	0.0265243	0.0498657	2.98722	XR_596354.1; ENSRNOT00000080318
rno05016	1	14	76	3973	0.0283233	0.0505168	3.73402	TCONS_00012945
rno05410	1	14	77	3973	0.0290203	0.0505168	3.68553	TCONS_00035368
rno04114	1	14	83	3973	0.0333476	0.0534142	3.4191	XR_001836157.1
rno04120	1	14	83	3973	0.0333476	0.0534142	3.4191	XR_001836157.1
rno04916	1	14	85	3973	0.0348441	0.0534142	3.33866	XR_596354.1
rno04660	1	14	86	3973	0.0356023	0.0534142	3.29983	TCONS_00017894
rno05414	1	14	87	3973	0.0363671	0.0534142	3.2619	TCONS_00035368
rno04924	1	14	93	3973	0.0410905	0.0585228	3.05146	XR_590938.2
rno04625	1	14	96	3973	0.0435368	0.0595751	2.9561	TCONS_00017894
rno05010	1	14	97	3973	0.0443644	0.0595751	2.92563	TCONS_00012945
rno04714	1	14	105	3973	0.0511989	0.0650364	2.70272	TCONS_00012945
rno04932	1	14	105	3973	0.0511989	0.0650364	2.70272	TCONS_00012945
rno05165	2	14	258	3973	0.0578074	0.0714987	2.19989	XR_590938.2; XR_596354.1
rno04550	1	14	140	3973	0.0850784	0.10253	2.02704	XR_596354.1
rno04934	1	14	143	3973	0.0882477	0.103691	1.98452	XR_596354.1
rno05224	1	14	150	3973	0.0957853	0.109803	1.8919	XR_596354.1
rno04921	1	14	156	3973	0.102397	0.114588	1.81914	TCONS_00035368
rno04261	1	14	171	3973	0.119487	0.130602	1.65957	TCONS_00035368
rno04218	1	14	177	3973	0.126527	0.135154	1.60331	XR_001836157.1
rno04144	1	14	192	3973	0.144579	0.151005	1.47805	XR_001841711.1
rno05166	1	14	240	3973	0.20567	0.210141	1.18244	XR_596354.1
rno04010	1	14	284	3973	0.264313	0.264313	0.999245	TCONS_00035368

## Sheet: upregulated-DElncRNAs
id	Count	ListTotal	PopHits	PopTotal	pValue	qValue	Enrichment_score	Gene
rno04742	1	11	37	3973	0.00440307	0.0485993	9.76167	XR_001840377.1
rno04137	1	11	46	3973	0.00675013	0.0485993	7.85178	TCONS_00007059
rno05332	1	11	50	3973	0.00794112	0.0485993	7.22364	XR_597317.2
rno05330	1	11	52	3973	0.0085699	0.0485993	6.9458	XR_597317.2
rno05320	1	11	53	3973	0.00889252	0.0485993	6.81475	XR_597317.2
rno05012	1	11	53	3973	0.00889252	0.0485993	6.81475	TCONS_00007059
rno04612	1	11	55	3973	0.00955409	0.0485993	6.56694	XR_597317.2
rno05167	2	11	186	3973	0.0126093	0.0485993	3.88368	XR_597317.2; TCONS_00007059
rno04144	2	11	192	3973	0.0137488	0.0485993	3.76231	XR_597317.2; TCONS_00007059
rno04940	1	11	68	3973	0.0143708	0.0485993	5.3115	XR_597317.2
rno04972	1	11	72	3973	0.0160274	0.0485993	5.01641	XR_001841477.1
rno05416	1	11	73	3973	0.016454	0.0485993	4.9477	XR_597317.2
rno04514	2	11	208	3973	0.0170754	0.0485993	3.4729	XR_597317.2; ENSRNOT00000092488
rno04911	1	11	89	3973	0.0239324	0.0588547	4.05822	XR_001841477.1
rno04970	1	11	92	3973	0.0254668	0.0588547	3.92589	XR_001841477.1
rno04924	1	11	93	3973	0.0259872	0.0588547	3.88368	XR_001841477.1
rno04350	1	11	95	3973	0.0270413	0.0588547	3.80191	XR_596812.2
rno04145	1	11	100	3973	0.029753	0.0611589	3.61182	XR_597317.2
rno04141	1	11	107	3973	0.0337281	0.0656637	3.37553	TCONS_00015795
rno04650	1	11	110	3973	0.0354939	0.0656637	3.28347	XR_597317.2
rno05168	1	11	120	3973	0.0416392	0.0710991	3.00985	XR_597317.2
rno04750	1	11	121	3973	0.0422751	0.0710991	2.98497	XR_001840377.1
rno04152	1	11	134	3973	0.0508802	0.0727519	2.69539	XR_592414.2
rno04724	1	11	134	3973	0.0508802	0.0727519	2.69539	TCONS_00026256
rno04060	1	11	135	3973	0.0515674	0.0727519	2.67542	XR_596812.2
rno04270	1	11	136	3973	0.0522581	0.0727519	2.65575	XR_001841477.1
rno05203	1	11	139	3973	0.054351	0.0727519	2.59843	XR_597317.2
rno04550	1	11	140	3973	0.0550555	0.0727519	2.57987	XR_596812.2
rno04068	1	11	143	3973	0.0571894	0.0729657	2.52575	XR_001838399.1
rno04072	1	11	156	3973	0.0667767	0.082358	2.31527	TCONS_00026256
rno05169	1	11	168	3973	0.0760906	0.0908178	2.14989	XR_597317.2
rno04218	1	11	177	3973	0.0833479	0.0963711	2.04058	XR_597317.2
rno04080	1	11	188	3973	0.0925133	0.103727	1.92118	TCONS_00026256
rno04022	1	11	209	3973	0.110833	0.120612	1.72814	XR_001841477.1
rno05166	1	11	240	3973	0.13957	0.147546	1.50492	XR_597317.2
rno05165	1	11	258	3973	0.157028	0.16139	1.39993	XR_597317.2
rno04010	1	11	284	3973	0.183045	0.183045	1.27177	XR_001838255.1
