# Supplementary material for: Transcriptome Profiles of IncRNA and mRNA Highlight the Role of Ferroptosis in Chronic Neuropathic Pain With Memory Impairment
Source: Front Cell Dev Biol. 2022 Apr 25;10:843297. doi: 10.3389/fcell.2022.843297 (PMC9082550; doi:10.3389/fcell.2022.843297)
Supplement: Supplementary file 3 [file DataSheet3.xlsx]

## Sheet: biological process
Term_ID	Count	ListTotal	PopHit	PopTotal	Enrichment_score	Gene	p-value	FDR_bh	Category
GO:0035914	4	72	54	17246	17.7428	25389;27064;29619;313575	7.54e-05	0.0355986	biological process
GO:0006695	3	72	29	17246	24.7787	24450;24255;113902	0.000235827	0.0409406	biological process
GO:0060455	2	72	7	17246	68.4365	24929;25342	0.000356105	0.0409406	biological process
GO:0072006	2	72	8	17246	59.8819	366542;310550	0.000473523	0.0409406	biological process
GO:0002029	2	72	9	17246	53.2284	25024;24929	0.000607171	0.0409406	biological process
GO:0019372	2	72	9	17246	53.2284	289733;287424	0.000607171	0.0409406	biological process
GO:0046010	2	72	9	17246	53.2284	24186;24929	0.000607171	0.0409406	biological process
GO:0060137	2	72	11	17246	43.5505	24929;25342	0.000922619	0.0544345	biological process
GO:1900271	2	72	12	17246	39.9213	83839;117059	0.00110415	0.0579068	biological process
GO:0006821	3	72	53	17246	13.5582	24255;29232;100361584	0.00140728	0.0649726	biological process
GO:0003181	2	72	14	17246	34.2183	83476;313575	0.00151419	0.0649726	biological process
GO:1904322	2	72	15	17246	31.937	24255;24929	0.00174243	0.0685357	biological process
GO:0044319	2	72	16	17246	29.941	64315;83476	0.00198598	0.0699688	biological process
GO:0043434	4	72	129	17246	7.42722	24450;24255;29619;25342	0.00207535	0.0699688	biological process
GO:0030324	4	72	132	17246	7.25842	24450;24255;287899;29232	0.00225645	0.0702963	biological process
GO:0021954	2	72	18	17246	26.6142	29619;24465	0.0025185	0.0702963	biological process
GO:0032870	3	72	65	17246	11.0551	24450;24255;25342	0.00253186	0.0702963	biological process
GO:0051965	3	72	71	17246	10.1209	83684;498922;25342	0.00325431	0.0853353	biological process
GO:0015701	2	72	24	17246	19.9606	24255;24929	0.00447031	0.111052	biological process
GO:0042311	2	72	27	17246	17.7428	24255;24186	0.00563935	0.133089	biological process
GO:0043950	2	72	29	17246	16.5192	25024;24929	0.00648802	0.139197	biological process
GO:0000077	2	72	29	17246	16.5192	363076;298534	0.00648802	0.139197	biological process
GO:0045807	2	72	32	17246	14.9705	64315;308493	0.00786261	0.151112	biological process
GO:0070542	2	72	39	17246	12.2835	24450;25024	0.0115278	0.151112	biological process
GO:0046676	2	72	40	17246	11.9764	24929;81526	0.0121021	0.151112	biological process
GO:0001975	2	72	45	17246	10.6457	24465;25342	0.015156	0.151112	biological process
GO:0051480	2	72	45	17246	10.6457	83839;117059	0.015156	0.151112	biological process
GO:0045907	2	72	46	17246	10.4143	24929;25342	0.0158026	0.151112	biological process
GO:0002062	2	72	46	17246	10.4143	366542;81526	0.0158026	0.151112	biological process
GO:0006635	2	72	47	17246	10.1927	100911186;65192	0.0164609	0.151112	biological process
GO:0051321	2	72	48	17246	9.98032	315162;288597	0.0171307	0.151112	biological process
GO:0001992	1	72	5	17246	47.9056	25342	0.0207032	0.151112	biological process
GO:0032100	1	72	5	17246	47.9056	100912228	0.0207032	0.151112	biological process
GO:0090027	1	72	5	17246	47.9056	81526	0.0207032	0.151112	biological process
GO:0016056	1	72	5	17246	47.9056	192223	0.0207032	0.151112	biological process
GO:0097052	1	72	5	17246	47.9056	29416	0.0207032	0.151112	biological process
GO:0009812	1	72	5	17246	47.9056	83783	0.0207032	0.151112	biological process
GO:0070541	1	72	5	17246	47.9056	24186	0.0207032	0.151112	biological process
GO:0046464	1	72	5	17246	47.9056	113902	0.0207032	0.151112	biological process
GO:0006584	1	72	5	17246	47.9056	83783	0.0207032	0.151112	biological process
GO:0001561	1	72	5	17246	47.9056	65192	0.0207032	0.151112	biological process
GO:1902732	1	72	5	17246	47.9056	366542	0.0207032	0.151112	biological process
GO:0006166	1	72	5	17246	47.9056	24465	0.0207032	0.151112	biological process
GO:0046651	1	72	5	17246	47.9056	24465	0.0207032	0.151112	biological process
GO:0033262	1	72	5	17246	47.9056	363076	0.0207032	0.151112	biological process
GO:0006572	1	72	5	17246	47.9056	29531	0.0207032	0.151112	biological process
GO:0045964	1	72	5	17246	47.9056	24465	0.0207032	0.151112	biological process
GO:0051122	1	72	5	17246	47.9056	287424	0.0207032	0.151112	biological process
GO:0034014	1	72	5	17246	47.9056	24450	0.0207032	0.151112	biological process
GO:0015705	1	72	5	17246	47.9056	24255	0.0207032	0.151112	biological process
GO:0046040	1	72	5	17246	47.9056	24465	0.0207032	0.151112	biological process
GO:0044539	1	72	6	17246	39.9213	65192	0.0247929	0.151112	biological process
GO:0061484	1	72	6	17246	39.9213	81526	0.0247929	0.151112	biological process
GO:0106072	1	72	6	17246	39.9213	24929	0.0247929	0.151112	biological process
GO:0006875	1	72	6	17246	39.9213	24567	0.0247929	0.151112	biological process
GO:0006777	1	72	6	17246	39.9213	84594	0.0247929	0.151112	biological process
GO:0050794	1	72	6	17246	39.9213	24567	0.0247929	0.151112	biological process
GO:0042359	1	72	6	17246	39.9213	83839	0.0247929	0.151112	biological process
GO:0045601	1	72	6	17246	39.9213	444983	0.0247929	0.151112	biological process
GO:0032264	1	72	6	17246	39.9213	24465	0.0247929	0.151112	biological process
GO:0060591	1	72	6	17246	39.9213	83476	0.0247929	0.151112	biological process
GO:0043654	1	72	6	17246	39.9213	103690010	0.0247929	0.151112	biological process
GO:0010701	1	72	6	17246	39.9213	25342	0.0247929	0.151112	biological process
GO:0048659	1	72	6	17246	39.9213	81526	0.0247929	0.151112	biological process
GO:0045650	1	72	6	17246	39.9213	362634	0.0247929	0.151112	biological process
GO:0010891	1	72	6	17246	39.9213	361676	0.0247929	0.151112	biological process
GO:0007204	3	72	158	17246	4.548	25024;24929;25342	0.0284084	0.151112	biological process
GO:0001660	1	72	7	17246	34.2183	24929	0.0288656	0.151112	biological process
GO:0006559	1	72	7	17246	34.2183	29531	0.0288656	0.151112	biological process
GO:0045409	1	72	7	17246	34.2183	289104	0.0288656	0.151112	biological process
GO:0003337	1	72	7	17246	34.2183	366542	0.0288656	0.151112	biological process
GO:0050896	1	72	7	17246	34.2183	444983	0.0288656	0.151112	biological process
GO:0000076	1	72	7	17246	34.2183	363076	0.0288656	0.151112	biological process
GO:0044770	1	72	7	17246	34.2183	363076	0.0288656	0.151112	biological process
GO:0010273	1	72	7	17246	34.2183	24567	0.0288656	0.151112	biological process
GO:0014061	1	72	7	17246	34.2183	24929	0.0288656	0.151112	biological process
GO:0050427	1	72	7	17246	34.2183	83783	0.0288656	0.151112	biological process
GO:0033005	1	72	7	17246	34.2183	24255	0.0288656	0.151112	biological process
GO:0014031	1	72	7	17246	34.2183	313575	0.0288656	0.151112	biological process
GO:0030321	1	72	7	17246	34.2183	24255	0.0288656	0.151112	biological process
GO:0072205	1	72	7	17246	34.2183	83839	0.0288656	0.151112	biological process
GO:0019441	1	72	7	17246	34.2183	29416	0.0288656	0.151112	biological process
GO:0042713	1	72	7	17246	34.2183	25342	0.0288656	0.151112	biological process
GO:0035357	1	72	7	17246	34.2183	287424	0.0288656	0.151112	biological process
GO:0072321	1	72	7	17246	34.2183	308493	0.0288656	0.151112	biological process
GO:0032570	2	72	64	17246	7.48524	24929;25342	0.0293381	0.151112	biological process
GO:0006273	1	72	8	17246	29.941	100911727	0.0329217	0.151112	biological process
GO:0014832	1	72	8	17246	29.941	24929	0.0329217	0.151112	biological process
GO:1900454	1	72	8	17246	29.941	498922	0.0329217	0.151112	biological process
GO:0048478	1	72	8	17246	29.941	363076	0.0329217	0.151112	biological process
GO:0031622	1	72	8	17246	29.941	24929	0.0329217	0.151112	biological process
GO:0010518	1	72	8	17246	29.941	83476	0.0329217	0.151112	biological process
GO:0014909	1	72	8	17246	29.941	81526	0.0329217	0.151112	biological process
GO:0060339	1	72	8	17246	29.941	295246	0.0329217	0.151112	biological process
GO:0034379	1	72	8	17246	29.941	113902	0.0329217	0.151112	biological process
GO:0042760	1	72	8	17246	29.941	65192	0.0329217	0.151112	biological process
GO:0007166	3	72	173	17246	4.15366	100911730;64315;25024	0.0357513	0.151112	biological process
GO:0032835	1	72	9	17246	26.6142	313575	0.036961	0.151112	biological process
GO:0070474	1	72	9	17246	26.6142	25342	0.036961	0.151112	biological process
GO:0042118	1	72	9	17246	26.6142	444983	0.036961	0.151112	biological process
GO:1901380	1	72	9	17246	26.6142	24929	0.036961	0.151112	biological process
GO:0007127	1	72	9	17246	26.6142	315162	0.036961	0.151112	biological process
GO:0010700	1	72	9	17246	26.6142	24929	0.036961	0.151112	biological process
GO:0051923	1	72	9	17246	26.6142	83783	0.036961	0.151112	biological process
GO:0003208	1	72	9	17246	26.6142	313575	0.036961	0.151112	biological process
GO:2000391	1	72	9	17246	26.6142	24929	0.036961	0.151112	biological process
GO:0035767	1	72	9	17246	26.6142	81526	0.036961	0.151112	biological process
GO:0006164	1	72	9	17246	26.6142	24465	0.036961	0.151112	biological process
GO:0030853	1	72	9	17246	26.6142	362634	0.036961	0.151112	biological process
GO:0051103	1	72	9	17246	26.6142	100911727	0.036961	0.151112	biological process
GO:0006084	1	72	9	17246	26.6142	24450	0.036961	0.151112	biological process
GO:0046415	1	72	9	17246	26.6142	501925	0.036961	0.151112	biological process
GO:0032330	1	72	10	17246	23.9528	366542	0.0409836	0.151112	biological process
GO:0014883	1	72	10	17246	23.9528	171409	0.0409836	0.151112	biological process
GO:0050891	1	72	10	17246	23.9528	24255	0.0409836	0.151112	biological process
GO:0090394	1	72	10	17246	23.9528	498922	0.0409836	0.151112	biological process
GO:0045141	1	72	10	17246	23.9528	315162	0.0409836	0.151112	biological process
GO:0006825	1	72	10	17246	23.9528	117240	0.0409836	0.151112	biological process
GO:0009266	1	72	10	17246	23.9528	24450	0.0409836	0.151112	biological process
GO:0033314	1	72	10	17246	23.9528	298534	0.0409836	0.151112	biological process
GO:0018298	1	72	10	17246	23.9528	192223	0.0409836	0.151112	biological process
GO:0060406	1	72	10	17246	23.9528	25342	0.0409836	0.151112	biological process
GO:0016559	1	72	10	17246	23.9528	301563	0.0409836	0.151112	biological process
GO:0060710	1	72	10	17246	23.9528	83476	0.0409836	0.151112	biological process
GO:0010828	1	72	10	17246	23.9528	308493	0.0409836	0.151112	biological process
GO:0003254	1	72	10	17246	23.9528	24255	0.0409836	0.151112	biological process
GO:0045444	2	72	80	17246	5.98819	287424;308493	0.0440754	0.151112	biological process
GO:0043517	1	72	11	17246	21.7753	27064	0.0449897	0.151112	biological process
GO:0010898	1	72	11	17246	21.7753	361676	0.0449897	0.151112	biological process
GO:1902237	1	72	11	17246	21.7753	25389	0.0449897	0.151112	biological process
GO:0008210	1	72	11	17246	21.7753	83783	0.0449897	0.151112	biological process
GO:0003184	1	72	11	17246	21.7753	313575	0.0449897	0.151112	biological process
GO:1902074	1	72	11	17246	21.7753	24929	0.0449897	0.151112	biological process
GO:0044342	1	72	11	17246	21.7753	81526	0.0449897	0.151112	biological process
GO:0006699	1	72	11	17246	21.7753	65192	0.0449897	0.151112	biological process
GO:0008343	1	72	11	17246	21.7753	100912228	0.0449897	0.151112	biological process
GO:0060213	1	72	11	17246	21.7753	29619	0.0449897	0.151112	biological process
GO:1990440	1	72	11	17246	21.7753	25389	0.0449897	0.151112	biological process
GO:0001867	1	72	11	17246	21.7753	103690010	0.0449897	0.151112	biological process
GO:0010761	1	72	11	17246	21.7753	81526	0.0449897	0.151112	biological process
GO:0071222	3	72	190	17246	3.78202	24450;27064;24929	0.0451415	0.151112	biological process
GO:0016042	2	72	84	17246	5.70304	246246;113902	0.0481109	0.152867	biological process
GO:1902476	2	72	84	17246	5.70304	24255;29232	0.0481109	0.152867	biological process
GO:0030431	1	72	12	17246	19.9606	25342	0.0489793	0.152867	biological process
GO:0043303	1	72	12	17246	19.9606	289733	0.0489793	0.152867	biological process
GO:0006068	1	72	12	17246	19.9606	83783	0.0489793	0.152867	biological process
GO:0045926	1	72	12	17246	19.9606	24567	0.0489793	0.152867	biological process
GO:1900244	1	72	12	17246	19.9606	301563	0.0489793	0.152867	biological process
GO:0015747	1	72	12	17246	19.9606	501925	0.0489793	0.152867	biological process
GO:0021707	1	72	12	17246	19.9606	498922	0.0489793	0.152867	biological process
GO:0043653	1	72	12	17246	19.9606	301563	0.0489793	0.152867	biological process
GO:0001934	3	72	199	17246	3.61097	308493;83476;24929	0.050562	0.152867	biological process
GO:0003198	1	72	13	17246	18.4252	313575	0.0529525	0.152867	biological process
GO:0090331	1	72	13	17246	18.4252	24929	0.0529525	0.152867	biological process
GO:0033690	1	72	13	17246	18.4252	83476	0.0529525	0.152867	biological process
GO:0007614	1	72	13	17246	18.4252	83839	0.0529525	0.152867	biological process
GO:0046689	1	72	13	17246	18.4252	24186	0.0529525	0.152867	biological process
GO:0060766	1	72	14	17246	17.1091	313575	0.0569093	0.152867	biological process
GO:0031115	1	72	14	17246	17.1091	308493	0.0569093	0.152867	biological process
GO:0071482	1	72	14	17246	17.1091	192223	0.0569093	0.152867	biological process
GO:0060081	1	72	14	17246	17.1091	24255	0.0569093	0.152867	biological process
GO:0046470	1	72	14	17246	17.1091	289733	0.0569093	0.152867	biological process
GO:0061036	1	72	14	17246	17.1091	83476	0.0569093	0.152867	biological process
GO:2000178	1	72	14	17246	17.1091	29619	0.0569093	0.152867	biological process
GO:0000038	1	72	14	17246	17.1091	65192	0.0569093	0.152867	biological process
GO:2000279	1	72	14	17246	17.1091	27064	0.0569093	0.152867	biological process
GO:0055008	1	72	14	17246	17.1091	27064	0.0569093	0.152867	biological process
GO:0060413	1	72	14	17246	17.1091	83476	0.0569093	0.152867	biological process
GO:0060317	1	72	14	17246	17.1091	313575	0.0569093	0.152867	biological process
GO:0060041	2	72	93	17246	5.15114	29232;83839	0.057656	0.152867	biological process
GO:0021895	1	72	15	17246	15.9685	24465	0.0608498	0.152867	biological process
GO:0043651	1	72	15	17246	15.9685	287424	0.0608498	0.152867	biological process
GO:0034587	1	72	15	17246	15.9685	288597	0.0608498	0.152867	biological process
GO:0034389	1	72	15	17246	15.9685	361676	0.0608498	0.152867	biological process
GO:0033555	1	72	15	17246	15.9685	24450	0.0608498	0.152867	biological process
GO:0007288	1	72	15	17246	15.9685	289733	0.0608498	0.152867	biological process
GO:0006956	1	72	15	17246	15.9685	103690010	0.0608498	0.152867	biological process
GO:0006536	1	72	15	17246	15.9685	29416	0.0608498	0.152867	biological process
GO:0007263	1	72	15	17246	15.9685	24567	0.0608498	0.152867	biological process
GO:0007625	1	72	15	17246	15.9685	24465	0.0608498	0.152867	biological process
GO:0071294	1	72	15	17246	15.9685	24567	0.0608498	0.152867	biological process
GO:0031573	1	72	15	17246	15.9685	363076	0.0608498	0.152867	biological process
GO:0060548	2	72	96	17246	4.99016	83476;81526	0.060973	0.152867	biological process
GO:0034097	2	72	98	17246	4.88832	24255;25342	0.0632201	0.152867	biological process
GO:0010832	1	72	16	17246	14.9705	81526	0.064774	0.152867	biological process
GO:0032230	1	72	16	17246	14.9705	25342	0.064774	0.152867	biological process
GO:0001967	1	72	16	17246	14.9705	25342	0.064774	0.152867	biological process
GO:2000785	1	72	16	17246	14.9705	685933	0.064774	0.152867	biological process
GO:0035810	1	72	16	17246	14.9705	24929	0.064774	0.152867	biological process
GO:0042417	1	72	16	17246	14.9705	24465	0.064774	0.152867	biological process
GO:0001675	1	72	16	17246	14.9705	289733	0.064774	0.152867	biological process
GO:0017085	1	72	16	17246	14.9705	83783	0.064774	0.152867	biological process
GO:0010821	1	72	16	17246	14.9705	301563	0.064774	0.152867	biological process
GO:0033762	1	72	16	17246	14.9705	24450	0.064774	0.152867	biological process
GO:0090141	1	72	16	17246	14.9705	301563	0.064774	0.152867	biological process
GO:0008299	1	72	16	17246	14.9705	24450	0.064774	0.152867	biological process
GO:0006833	1	72	16	17246	14.9705	24255	0.064774	0.152867	biological process
GO:0033627	1	72	16	17246	14.9705	81526	0.064774	0.152867	biological process
GO:0006665	1	72	16	17246	14.9705	287424	0.064774	0.152867	biological process
GO:0071425	1	72	16	17246	14.9705	289104	0.064774	0.152867	biological process
GO:0042493	5	72	520	17246	2.30315	24929;24450;360742;24255;25342	0.0660243	0.155042	biological process
GO:0009058	1	72	17	17246	14.0899	29416	0.0686821	0.157369	biological process
GO:0016126	1	72	17	17246	14.0899	24450	0.0686821	0.157369	biological process
GO:0003203	1	72	17	17246	14.0899	313575	0.0686821	0.157369	biological process
GO:0021756	1	72	17	17246	14.0899	24465	0.0686821	0.157369	biological process
GO:0006336	1	72	17	17246	14.0899	100911837	0.0686821	0.157369	biological process
GO:0045666	2	72	104	17246	4.6063	501160;313575	0.0701263	0.159325	biological process
GO:0007626	2	72	106	17246	4.51939	24465;83839	0.0724813	0.159325	biological process
GO:0042445	1	72	18	17246	13.3071	246075	0.0725741	0.159325	biological process
GO:0015908	1	72	18	17246	13.3071	65192	0.0725741	0.159325	biological process
GO:0019433	1	72	18	17246	13.3071	361676	0.0725741	0.159325	biological process
GO:0006103	1	72	18	17246	13.3071	29416	0.0725741	0.159325	biological process
GO:0042711	1	72	18	17246	13.3071	25342	0.0725741	0.159325	biological process
GO:0006937	1	72	18	17246	13.3071	171409	0.0725741	0.159325	biological process
GO:0019835	1	72	18	17246	13.3071	24465	0.0725741	0.159325	biological process
GO:0071347	2	72	108	17246	4.4357	27064;24929	0.0748619	0.162542	biological process
GO:0071280	1	72	19	17246	12.6067	24567	0.07645	0.162542	biological process
GO:0007494	1	72	19	17246	12.6067	24450	0.07645	0.162542	biological process
GO:0043046	1	72	19	17246	12.6067	288597	0.07645	0.162542	biological process
GO:0010666	1	72	19	17246	12.6067	301563	0.07645	0.162542	biological process
GO:0007602	1	72	19	17246	12.6067	192223	0.07645	0.162542	biological process
GO:0021542	1	72	19	17246	12.6067	29619	0.07645	0.162542	biological process
GO:0035994	1	72	20	17246	11.9764	27064	0.08031	0.167727	biological process
GO:0001709	1	72	20	17246	11.9764	25389	0.08031	0.167727	biological process
GO:0048557	1	72	20	17246	11.9764	366542	0.08031	0.167727	biological process
GO:0006826	1	72	20	17246	11.9764	117240	0.08031	0.167727	biological process
GO:0006882	1	72	21	17246	11.4061	24567	0.0841541	0.17121	biological process
GO:0007276	1	72	21	17246	11.4061	315162	0.0841541	0.17121	biological process
GO:0001676	1	72	21	17246	11.4061	65192	0.0841541	0.17121	biological process
GO:0008053	1	72	21	17246	11.4061	301563	0.0841541	0.17121	biological process
GO:1901223	1	72	21	17246	11.4061	81526	0.0841541	0.17121	biological process
GO:0006626	1	72	21	17246	11.4061	301563	0.0841541	0.17121	biological process
GO:0071407	2	72	117	17246	4.09449	24450;27064	0.0858747	0.172314	biological process
GO:1903507	1	72	22	17246	10.8876	100911837	0.0879823	0.172314	biological process
GO:1904659	1	72	22	17246	10.8876	501925	0.0879823	0.172314	biological process
GO:0048240	1	72	22	17246	10.8876	24255	0.0879823	0.172314	biological process
GO:0000266	1	72	22	17246	10.8876	301563	0.0879823	0.172314	biological process
GO:0030278	1	72	22	17246	10.8876	366542	0.0879823	0.172314	biological process
GO:0010842	1	72	22	17246	10.8876	83839	0.0879823	0.172314	biological process
GO:0009948	1	72	22	17246	10.8876	366542	0.0879823	0.172314	biological process
GO:0046597	1	72	22	17246	10.8876	103690010	0.0879823	0.172314	biological process
GO:0007141	1	72	23	17246	10.4143	315162	0.0917947	0.17757	biological process
GO:0018230	1	72	23	17246	10.4143	308493	0.0917947	0.17757	biological process
GO:0001836	1	72	23	17246	10.4143	301563	0.0917947	0.17757	biological process
GO:0070584	1	72	24	17246	9.98032	301563	0.0955914	0.181201	biological process
GO:0042474	1	72	24	17246	9.98032	366542	0.0955914	0.181201	biological process
GO:0031047	1	72	24	17246	9.98032	288597	0.0955914	0.181201	biological process
GO:0061436	1	72	24	17246	9.98032	287424	0.0955914	0.181201	biological process
GO:0030301	1	72	24	17246	9.98032	24255	0.0955914	0.181201	biological process
GO:0060416	1	72	25	17246	9.58111	24450	0.0993725	0.181276	biological process
GO:0045445	1	72	25	17246	9.58111	27064	0.0993725	0.181276	biological process
GO:0042098	1	72	25	17246	9.58111	64315	0.0993725	0.181276	biological process
GO:0042157	1	72	25	17246	9.58111	444983	0.0993725	0.181276	biological process
GO:0045070	1	72	25	17246	9.58111	288597	0.0993725	0.181276	biological process
GO:0050482	1	72	25	17246	9.58111	289733	0.0993725	0.181276	biological process
GO:0071897	1	72	25	17246	9.58111	100911727	0.0993725	0.181276	biological process
GO:0019915	1	72	25	17246	9.58111	361676	0.0993725	0.181276	biological process
GO:0007095	1	72	25	17246	9.58111	298534	0.0993725	0.181276	biological process
GO:0055114	5	72	589	17246	2.03334	108348106;287424;117240;296621;29531	0.0994712	0.181276	biological process
GO:0051384	2	72	129	17246	3.71361	24450;83783	0.101258	0.183752	biological process
GO:0014070	3	72	268	17246	2.68128	24450;29619;25342	0.101609	0.183752	biological process
GO:0032869	2	72	130	17246	3.68504	24450;24465	0.102572	0.184787	biological process
GO:0060716	1	72	26	17246	9.21261	83476	0.103138	0.185099	biological process
GO:0007584	2	72	132	17246	3.62921	24450;24186	0.105216	0.186856	biological process
GO:0000070	1	72	27	17246	8.8714	100911837	0.106888	0.186856	biological process
GO:0031018	1	72	27	17246	8.8714	25024	0.106888	0.186856	biological process
GO:0045921	1	72	27	17246	8.8714	24255	0.106888	0.186856	biological process
GO:0046513	1	72	27	17246	8.8714	287424	0.106888	0.186856	biological process
GO:0017144	1	72	27	17246	8.8714	83783	0.106888	0.186856	biological process
GO:0006958	1	72	27	17246	8.8714	362634	0.106888	0.186856	biological process
GO:0006094	1	72	28	17246	8.55456	25389	0.110622	0.191259	biological process
GO:0048511	1	72	28	17246	8.55456	192223	0.110622	0.191259	biological process
GO:0006479	1	72	28	17246	8.55456	29619	0.110622	0.191259	biological process
GO:0007565	2	72	137	17246	3.49676	24929;25342	0.111906	0.192773	biological process
GO:0090200	1	72	29	17246	8.25958	301563	0.114341	0.194835	biological process
GO:0019369	1	72	29	17246	8.25958	287424	0.114341	0.194835	biological process
GO:0010038	1	72	29	17246	8.25958	24450	0.114341	0.194835	biological process
GO:0007267	2	72	141	17246	3.39756	83476;81526	0.117337	0.19899	biological process
GO:0070830	1	72	30	17246	7.98426	287424	0.118045	0.19899	biological process
GO:0003009	1	72	30	17246	7.98426	171409	0.118045	0.19899	biological process
GO:0045777	1	72	32	17246	7.48524	25342	0.125407	0.207691	biological process
GO:0071398	1	72	32	17246	7.48524	24450	0.125407	0.207691	biological process
GO:0071276	1	72	32	17246	7.48524	24567	0.125407	0.207691	biological process
GO:0060412	1	72	32	17246	7.48524	313575	0.125407	0.207691	biological process
GO:0044849	1	72	32	17246	7.48524	25342	0.125407	0.207691	biological process
GO:0090314	1	72	33	17246	7.25842	301563	0.129065	0.211523	biological process
GO:0070371	1	72	33	17246	7.25842	25342	0.129065	0.211523	biological process
GO:0051968	1	72	33	17246	7.25842	25342	0.129065	0.211523	biological process
GO:0001822	2	72	150	17246	3.1937	24450;366542	0.129792	0.211979	biological process
GO:0021537	1	72	34	17246	7.04493	25342	0.132708	0.213055	biological process
GO:0070372	1	72	34	17246	7.04493	83476	0.132708	0.213055	biological process
GO:0032502	1	72	34	17246	7.04493	246246	0.132708	0.213055	biological process
GO:0045930	1	72	34	17246	7.04493	29619	0.132708	0.213055	biological process
GO:0006904	1	72	34	17246	7.04493	24255	0.132708	0.213055	biological process
GO:0000413	1	72	35	17246	6.84365	288597	0.136336	0.217401	biological process
GO:0006310	1	72	35	17246	6.84365	100911727	0.136336	0.217401	biological process
GO:0060612	1	72	36	17246	6.65355	24450	0.139949	0.221664	biological process
GO:0048701	1	72	36	17246	6.65355	366542	0.139949	0.221664	biological process
GO:0030513	1	72	37	17246	6.47372	83476	0.143547	0.224743	biological process
GO:0031338	1	72	37	17246	6.47372	685933	0.143547	0.224743	biological process
GO:0072593	1	72	37	17246	6.47372	83476	0.143547	0.224743	biological process
GO:0010033	2	72	160	17246	2.9941	24186;29619	0.143974	0.224743	biological process
GO:0042755	1	72	38	17246	6.30336	25342	0.14713	0.224743	biological process
GO:0008306	1	72	38	17246	6.30336	29619	0.14713	0.224743	biological process
GO:0045747	1	72	38	17246	6.30336	81526	0.14713	0.224743	biological process
GO:0003281	1	72	38	17246	6.30336	83476	0.14713	0.224743	biological process
GO:0055088	1	72	38	17246	6.30336	361676	0.14713	0.224743	biological process
GO:0071385	1	72	38	17246	6.30336	24450	0.14713	0.224743	biological process
GO:0071773	1	72	38	17246	6.30336	313575	0.14713	0.224743	biological process
GO:0035774	1	72	39	17246	6.14174	24255	0.150699	0.228714	biological process
GO:0097755	1	72	39	17246	6.14174	24255	0.150699	0.228714	biological process
GO:0043524	2	72	166	17246	2.88588	24567;29619	0.152635	0.23091	biological process
GO:0007616	1	72	40	17246	5.98819	83839	0.154253	0.23187	biological process
GO:0045214	1	72	40	17246	5.98819	171409	0.154253	0.23187	biological process
GO:0007631	1	72	41	17246	5.84214	246075	0.157792	0.235689	biological process
GO:0001656	1	72	41	17246	5.84214	366542	0.157792	0.235689	biological process
GO:0031623	1	72	42	17246	5.70304	24929	0.161316	0.240193	biological process
GO:0050714	1	72	43	17246	5.57041	27064	0.164826	0.242361	biological process
GO:0030199	1	72	43	17246	5.57041	287899	0.164826	0.242361	biological process
GO:0045595	1	72	43	17246	5.57041	360551	0.164826	0.242361	biological process
GO:0061077	1	72	43	17246	5.57041	288597	0.164826	0.242361	biological process
GO:0009617	1	72	44	17246	5.44381	24450	0.168322	0.243705	biological process
GO:0008544	1	72	44	17246	5.44381	287424	0.168322	0.243705	biological process
GO:0006879	1	72	44	17246	5.44381	117240	0.168322	0.243705	biological process
GO:0046686	1	72	44	17246	5.44381	24567	0.168322	0.243705	biological process
GO:0050890	1	72	44	17246	5.44381	360742	0.168322	0.243705	biological process
GO:0010811	1	72	45	17246	5.32284	83476	0.171803	0.247228	biological process
GO:0009306	1	72	45	17246	5.32284	498922	0.171803	0.247228	biological process
GO:0043065	3	72	345	17246	2.08285	27064;83476;308493	0.174625	0.250525	biological process
GO:0030218	1	72	46	17246	5.20713	117240	0.175269	0.250688	biological process
GO:0034198	1	72	47	17246	5.09634	25389	0.178722	0.253323	biological process
GO:0030968	1	72	47	17246	5.09634	25389	0.178722	0.253323	biological process
GO:0090502	1	72	47	17246	5.09634	100909510	0.178722	0.253323	biological process
GO:0042752	1	72	48	17246	4.99016	192223	0.18216	0.256655	biological process
GO:0048813	1	72	48	17246	4.99016	24465	0.18216	0.256655	biological process
GO:0009411	1	72	49	17246	4.88832	363076	0.185584	0.260701	biological process
GO:0003151	1	72	50	17246	4.79056	313575	0.188994	0.263142	biological process
GO:0030514	1	72	50	17246	4.79056	501160	0.188994	0.263142	biological process
GO:0048678	1	72	50	17246	4.79056	25024	0.188994	0.263142	biological process
GO:0060048	1	72	51	17246	4.69662	171409	0.192389	0.267063	biological process
GO:0001525	2	72	194	17246	2.46936	81526;444983	0.194234	0.267063	biological process
GO:0032024	1	72	52	17246	4.6063	25024	0.195771	0.267063	biological process
GO:0010043	1	72	52	17246	4.6063	24567	0.195771	0.267063	biological process
GO:1903078	1	72	52	17246	4.6063	308493	0.195771	0.267063	biological process
GO:0045597	1	72	52	17246	4.6063	83476	0.195771	0.267063	biological process
GO:0071310	1	72	52	17246	4.6063	83839	0.195771	0.267063	biological process
GO:0007157	1	72	53	17246	4.51939	498922	0.199139	0.270096	biological process
GO:0048565	1	72	53	17246	4.51939	25342	0.199139	0.270096	biological process
GO:0006936	1	72	54	17246	4.4357	171409	0.202493	0.273076	biological process
GO:0048167	1	72	54	17246	4.4357	83839	0.202493	0.273076	biological process
GO:0043588	1	72	55	17246	4.35505	287899	0.205832	0.275842	biological process
GO:0051602	1	72	55	17246	4.35505	29619	0.205832	0.275842	biological process
GO:0007283	3	72	375	17246	1.91622	287899;24465;288597	0.206297	0.275842	biological process
GO:0042594	1	72	56	17246	4.27728	24450	0.209159	0.276135	biological process
GO:0035176	1	72	56	17246	4.27728	25342	0.209159	0.276135	biological process
GO:0048704	1	72	56	17246	4.27728	366542	0.209159	0.276135	biological process
GO:0043280	1	72	56	17246	4.27728	83476	0.209159	0.276135	biological process
GO:0032355	2	72	204	17246	2.34831	24929;25342	0.209441	0.276135	biological process
GO:0042220	1	72	59	17246	4.05979	25342	0.219055	0.287205	biological process
GO:0048545	1	72	59	17246	4.05979	25342	0.219055	0.287205	biological process
GO:0006805	1	72	60	17246	3.99213	83783	0.222326	0.289884	biological process
GO:0007595	1	72	60	17246	3.99213	25342	0.222326	0.289884	biological process
GO:0007200	1	72	61	17246	3.92668	24929	0.225585	0.293322	biological process
GO:0030335	2	72	216	17246	2.21785	64315;83476	0.227848	0.295102	biological process
GO:0008217	1	72	62	17246	3.86335	83783	0.228829	0.295102	biological process
GO:0034605	1	72	62	17246	3.86335	24255	0.228829	0.295102	biological process
GO:0097421	1	72	63	17246	3.80203	24255	0.23206	0.297642	biological process
GO:0045860	1	72	63	17246	3.80203	83476	0.23206	0.297642	biological process
GO:0045596	1	72	64	17246	3.74262	366542	0.235278	0.300952	biological process
GO:0045669	1	72	65	17246	3.68504	83476	0.238483	0.303406	biological process
GO:0071230	1	72	65	17246	3.68504	24450	0.238483	0.303406	biological process
GO:0007188	1	72	66	17246	3.62921	24929	0.241674	0.305	biological process
GO:0006869	1	72	66	17246	3.62921	444983	0.241674	0.305	biological process
GO:0060326	1	72	66	17246	3.62921	81526	0.241674	0.305	biological process
GO:0000122	5	72	802	17246	1.49332	25389;313575;27064;360551;29619	0.243045	0.305741	biological process
GO:0007611	1	72	67	17246	3.57504	83839	0.244852	0.305741	biological process
GO:0010243	1	72	67	17246	3.57504	29619	0.244852	0.305741	biological process
GO:0048468	1	72	67	17246	3.57504	289733	0.244852	0.305741	biological process
GO:0070373	1	72	68	17246	3.52247	25389	0.248017	0.308063	biological process
GO:0006935	1	72	68	17246	3.52247	83476	0.248017	0.308063	biological process
GO:0001558	1	72	69	17246	3.47142	83476	0.251169	0.310345	biological process
GO:0033574	1	72	69	17246	3.47142	24450	0.251169	0.310345	biological process
GO:0006606	1	72	70	17246	3.42183	366542	0.254308	0.313403	biological process
GO:0009267	1	72	72	17246	3.32677	24186	0.260546	0.320255	biological process
GO:0016477	2	72	238	17246	2.01284	64315;366542	0.261856	0.321029	biological process
GO:0007189	1	72	73	17246	3.2812	24929	0.263646	0.322386	biological process
GO:0017148	1	72	75	17246	3.1937	29619	0.269808	0.32822	biological process
GO:0050727	1	72	75	17246	3.1937	360551	0.269808	0.32822	biological process
GO:0090630	1	72	76	17246	3.15168	685933	0.27287	0.330243	biological process
GO:0071320	1	72	76	17246	3.15168	24255	0.27287	0.330243	biological process
GO:0006974	2	72	246	17246	1.94738	363076;29619	0.274255	0.33107	biological process
GO:0042127	2	72	247	17246	1.9395	360551;289104	0.275805	0.331384	biological process
GO:0051591	1	72	77	17246	3.11075	24450	0.275919	0.331384	biological process
GO:0019233	1	72	80	17246	2.9941	287424	0.284991	0.340546	biological process
GO:0030855	1	72	80	17246	2.9941	113902	0.284991	0.340546	biological process
GO:0001649	1	72	81	17246	2.95713	83476	0.28799	0.343261	biological process
GO:0071560	1	72	84	17246	2.85152	27064	0.296913	0.353005	biological process
GO:0051592	1	72	85	17246	2.81797	25024	0.299862	0.354724	biological process
GO:0070301	1	72	85	17246	2.81797	301563	0.299862	0.354724	biological process
GO:0002244	1	72	87	17246	2.75319	100359879	0.305725	0.359856	biological process
GO:0016485	1	72	87	17246	2.75319	287899	0.305725	0.359856	biological process
GO:0007229	1	72	89	17246	2.69132	287899	0.31154	0.365788	biological process
GO:0051289	1	72	91	17246	2.63217	24465	0.317306	0.371634	biological process
GO:0030198	1	72	95	17246	2.52135	83476	0.328696	0.384021	biological process
GO:0035690	1	72	96	17246	2.49508	27064	0.331514	0.386357	biological process
GO:0032147	1	72	97	17246	2.46936	298534	0.334321	0.388668	biological process
GO:0014823	1	72	99	17246	2.41947	83783	0.339899	0.393216	biological process
GO:0007613	1	72	99	17246	2.41947	25342	0.339899	0.393216	biological process
GO:0007218	1	72	100	17246	2.39528	246075	0.342671	0.394489	biological process
GO:0050728	1	72	100	17246	2.39528	81526	0.342671	0.394489	biological process
GO:0007155	2	72	292	17246	1.6406	83476;81526	0.345075	0.396291	biological process
GO:0006457	1	72	102	17246	2.34831	288597	0.34818	0.398885	biological process
GO:0034765	1	72	103	17246	2.32551	29232	0.350917	0.401048	biological process
GO:0007219	1	72	104	17246	2.30315	313575	0.353643	0.403188	biological process
GO:0009612	1	72	106	17246	2.2597	29619	0.359062	0.407397	biological process
GO:0006898	1	72	106	17246	2.2597	289104	0.359062	0.407397	biological process
GO:0007286	1	72	107	17246	2.23858	315162	0.361754	0.409467	biological process
GO:0043627	1	72	108	17246	2.21785	24255	0.364435	0.411516	biological process
GO:0009749	1	72	109	17246	2.1975	25024	0.367105	0.413541	biological process
GO:0007601	1	72	111	17246	2.15791	192223	0.372413	0.417527	biological process
GO:0009952	1	72	111	17246	2.15791	29619	0.372413	0.417527	biological process
GO:0071260	1	72	112	17246	2.13864	27064	0.37505	0.419487	biological process
GO:0032868	1	72	113	17246	2.11971	24450	0.377676	0.421425	biological process
GO:0007420	2	72	318	17246	1.50646	24450;24465	0.384227	0.427725	biological process
GO:0045892	3	72	534	17246	1.34566	25389;27064;313575	0.38622	0.428931	biological process
GO:0034220	1	72	120	17246	1.99606	100361584	0.395757	0.438491	biological process
GO:0030308	1	72	123	17246	1.94738	81526	0.403346	0.445853	biological process
GO:0098609	1	72	125	17246	1.91622	83476	0.408353	0.450334	biological process
GO:0043066	3	72	573	17246	1.25407	24186;83476;29619	0.43018	0.473298	biological process
GO:0045766	1	72	140	17246	1.71091	83476	0.44461	0.488037	biological process
GO:0051607	1	72	145	17246	1.65192	103690010	0.456202	0.498443	biological process
GO:0071456	1	72	145	17246	1.65192	27064	0.456202	0.498443	biological process
GO:0008584	1	72	147	17246	1.62944	498654	0.460771	0.501115	biological process
GO:0001889	1	72	147	17246	1.62944	24450	0.460771	0.501115	biological process
GO:0071356	1	72	151	17246	1.58628	27064	0.469797	0.509757	biological process
GO:0010976	1	72	153	17246	1.56554	27064	0.474254	0.513413	biological process
GO:0018105	1	72	154	17246	1.55538	298534	0.476469	0.51463	biological process
GO:0010469	2	72	389	17246	1.23151	100912228;81526	0.485482	0.523168	biological process
GO:0031175	1	72	168	17246	1.42576	29619	0.506524	0.5446	biological process
GO:0045944	5	72	1125	17246	1.06457	25389;313575;27064;366542;83476	0.509393	0.546439	biological process
GO:0030182	1	72	170	17246	1.40899	29619	0.510676	0.546574	biological process
GO:0016567	2	72	412	17246	1.16276	364823;295246	0.516092	0.551121	biological process
GO:0006351	3	72	654	17246	1.09875	25389;100911837;29619	0.517578	0.55146	biological process
GO:0051301	1	72	181	17246	1.32336	363076	0.532905	0.566512	biological process
GO:0010628	2	72	433	17246	1.10636	25389;24929	0.542995	0.575941	biological process
GO:0045471	1	72	194	17246	1.23468	24450	0.557895	0.590418	biological process
GO:0060271	1	72	197	17246	1.21588	289733	0.563472	0.594986	biological process
GO:0006508	2	72	460	17246	1.04143	361170;498654	0.576069	0.605733	biological process
GO:0006511	1	72	204	17246	1.17416	295246	0.576216	0.605733	biological process
GO:0030154	2	72	471	17246	1.0171	444983;288597	0.589046	0.617843	biological process
GO:0006357	2	72	478	17246	1.00221	25389;27064	0.597153	0.624958	biological process
GO:0007268	1	72	218	17246	1.09875	246075	0.600614	0.62719	biological process
GO:0006955	1	72	228	17246	1.05056	289104	0.617188	0.643075	biological process
GO:0051260	1	72	231	17246	1.03692	301563	0.622027	0.646689	biological process
GO:0010629	1	72	235	17246	1.01927	313575	0.628385	0.651863	biological process
GO:0008283	1	72	237	17246	1.01067	366542	0.631524	0.653683	biological process
GO:0006366	2	72	520	17246	0.921261	27064;313575	0.643325	0.66444	biological process
GO:0055085	1	72	249	17246	0.961959	24255	0.649817	0.669681	biological process
GO:0008284	2	72	544	17246	0.880617	25389;363076	0.667821	0.686735	biological process
GO:0045087	1	72	265	17246	0.903878	362634	0.672822	0.690374	biological process
GO:0001666	1	72	268	17246	0.89376	444983	0.676966	0.69312	biological process
GO:0006886	1	72	271	17246	0.883866	685933	0.681059	0.6958	biological process
GO:0010468	1	72	273	17246	0.877391	81526	0.683759	0.69705	biological process
GO:0032496	1	72	283	17246	0.846388	24929	0.696924	0.70894	biological process
GO:0007507	1	72	297	17246	0.806491	25342	0.714452	0.725207	biological process
GO:0006954	1	72	300	17246	0.798426	24929	0.718076	0.727321	biological process
GO:0007568	1	72	323	17246	0.741572	24255	0.744392	0.752362	biological process
GO:0007165	2	72	697	17246	0.687311	83476;81526	0.793814	0.800599	biological process
GO:0008285	1	72	386	17246	0.620538	29619	0.804699	0.809847	biological process
GO:0007186	6	72	1972	17246	0.728786	499588;106146145;24929;246075;192223;25342	0.84589	0.84949	biological process
GO:0008150	5	72	1913	17246	0.626053	287899;117059;291653;287424;362634	0.913054	0.914992	biological process
GO:0045893	1	72	610	17246	0.392668	103691557	0.925597	0.925597	biological process
									biological process
									biological process
									biological process
									biological process
									biological process
									biological process
									biological process
									biological process
									biological process
									biological process
									biological process
									biological process
									biological process
									biological process
									biological process
									biological process
									biological process
									biological process
									biological process
									biological process
									biological process
									biological process
									biological process
									biological process
									biological process
									biological process
									biological process
									biological process
									biological process
									biological process
									biological process
									biological process
									biological process
									biological process
									biological process
									biological process
									biological process
									biological process
									biological process
									biological process
									biological process
									biological process
									biological process
									biological process
									biological process
									biological process
									biological process
									biological process
									biological process
									biological process
									biological process
									biological process
									biological process
									biological process
									biological process
									biological process
									biological process
									biological process
									biological process
									biological process
									biological process
									biological process
									biological process
									biological process
									biological process
									biological process
									biological process
									biological process
									biological process
									biological process
									biological process
									biological process
									biological process
									biological process
									biological process
									biological process
									biological process
									biological process
									biological process
									biological process
									biological process
									biological process
									biological process
									biological process
									biological process
									biological process
									biological process
									biological process
									biological process
									biological process
									biological process
									biological process
									biological process
									biological process
									biological process
									biological process
									biological process
									biological process
									biological process
									biological process
									biological process
									biological process
									biological process
									biological process
									biological process
									biological process
									biological process
									biological process
									biological process
									biological process
									biological process
									biological process
									biological process
									biological process
									biological process
									biological process
									biological process
									biological process
									biological process
									biological process
									biological process
									biological process
									biological process
									biological process
									biological process
									biological process
									biological process
									biological process
									biological process
									biological process
									biological process
									biological process
									biological process
									biological process
									biological process
									biological process
									biological process
									biological process
									biological process
									biological process
									biological process
									biological process
									biological process
									biological process
									biological process
									biological process
									biological process
									biological process
									biological process

## Sheet: cellular component
Term_ID	Count	ListTotal	PopHit	PopTotal	Enrichment_score	Gene	p-value	FDR_bh	Category
GO:0005921	2	80	25	17956	17.956	81526;117059	0.00550268	0.327427	cellular component
GO:0034707	2	80	40	17956	11.2225	24255;29232	0.0137037	0.327427	cellular component
GO:0055038	2	80	50	17956	8.978	24255;308493	0.020915	0.327427	cellular component
GO:0000214	1	80	5	17956	44.89	100909510	0.0220815	0.327427	cellular component
GO:0005788	2	80	63	17956	7.1254	65192;113902	0.0321321	0.327427	cellular component
GO:0005861	1	80	8	17956	28.0562	171409	0.0350985	0.327427	cellular component
GO:0032592	1	80	9	17956	24.9389	301563	0.0393994	0.327427	cellular component
GO:0005902	2	80	73	17956	6.14932	24255;25342	0.042028	0.327427	cellular component
GO:0005759	3	80	173	17956	3.8922	24450;100911186;84594	0.0421174	0.327427	cellular component
GO:0031298	1	80	10	17956	22.445	363076	0.0436814	0.327427	cellular component
GO:0031901	2	80	76	17956	5.90658	24255;308493	0.0451928	0.327427	cellular component
GO:0043025	6	80	584	17956	2.30599	364823;117059;24929;81526;24255;83839	0.0458822	0.327427	cellular component
GO:0005811	2	80	77	17956	5.82987	361676;113902	0.0462668	0.327427	cellular component
GO:0005783	8	80	949	17956	1.8921	364823;65192;106146145;113902;24186;83684;29531;246246	0.0602266	0.373234	cellular component
GO:0005604	2	80	94	17956	4.77553	24186;64315	0.0658801	0.373234	cellular component
GO:0005779	1	80	17	17956	13.2029	65192	0.0731317	0.373234	cellular component
GO:0005576	6	80	669	17956	2.013	498922;444983;81526;24186;59315;289733	0.0777	0.373234	cellular component
GO:0030425	5	80	522	17956	2.1499	117059;29232;81526;24255;83839	0.0833779	0.373234	cellular component
GO:0031966	2	80	110	17956	4.08091	246246;301563	0.0863933	0.373234	cellular component
GO:0055037	2	80	111	17956	4.04414	24255;685933	0.087733	0.373234	cellular component
GO:0005578	3	80	243	17956	2.77099	83476;287899;81526	0.094454	0.373234	cellular component
GO:0031674	1	80	23	17956	9.7587	27064	0.0976608	0.373234	cellular component
GO:0043195	2	80	124	17956	3.62016	83839;117059	0.10569	0.373234	cellular component
GO:0005777	2	80	124	17956	3.62016	65192;301563	0.10569	0.373234	cellular component
GO:0042629	1	80	25	17956	8.978	289733	0.105694	0.373234	cellular component
GO:0032588	1	80	25	17956	8.978	308493	0.105694	0.373234	cellular component
GO:0000795	1	80	26	17956	8.63269	288597	0.109684	0.373234	cellular component
GO:0005739	9	80	1276	17956	1.58311	65192;84594;24450;301563;303953;687071;100169747;100911727;29416	0.113593	0.373234	cellular component
GO:0005615	9	80	1300	17956	1.55388	100912228;287899;113902;81526;24186;501160;362634;83476;289104	0.123501	0.384771	cellular component
GO:0032281	1	80	30	17956	7.48167	501160	0.125469	0.384771	cellular component
GO:0097730	1	80	32	17956	7.01406	100361584	0.133257	0.395473	cellular component
GO:0016235	1	80	41	17956	5.47439	364823	0.167466	0.481466	cellular component
GO:0043005	4	80	488	17956	1.83975	83839;364823;24929;117059	0.172981	0.482249	cellular component
GO:0005778	1	80	46	17956	4.87935	65192	0.185892	0.494456	cellular component
GO:0030016	1	80	47	17956	4.77553	27064	0.189528	0.494456	cellular component
GO:0045202	3	80	344	17956	1.95741	498922;83839;117059	0.197949	0.494456	cellular component
GO:0005887	7	80	1070	17956	1.46836	100911730;64315;29232;24255;501925;192223;25342	0.198857	0.494456	cellular component
GO:0015629	2	80	188	17956	2.38777	364823;29232	0.204328	0.494688	cellular component
GO:0005581	1	80	53	17956	4.23491	362634	0.211012	0.497772	cellular component
GO:0005776	1	80	63	17956	3.5627	685933	0.245576	0.531185	cellular component
GO:0000790	2	80	216	17956	2.07824	100911837;363076	0.250264	0.531185	cellular component
GO:0016323	2	80	221	17956	2.03122	24255;117240	0.258523	0.531185	cellular component
GO:0031526	1	80	67	17956	3.35	24929	0.258979	0.531185	cellular component
GO:0031965	2	80	222	17956	2.02207	246246;24929	0.260176	0.531185	cellular component
GO:0031012	2	80	224	17956	2.00402	289104;81526	0.263481	0.531185	cellular component
GO:0031463	1	80	69	17956	3.2529	364823	0.265592	0.531185	cellular component
GO:0070062	1	80	84	17956	2.67202	24186	0.313367	0.612377	cellular component
GO:0030672	1	80	86	17956	2.60988	301563	0.319501	0.612377	cellular component
GO:0030659	1	80	91	17956	2.46648	24255	0.334599	0.628227	cellular component
GO:0016021	25	80	5168	17956	1.08577	499588;24929;301563;24255;25024;65192;100912573;444983;117240;246075;361170;102546809;246246;100359879;364147;498654;100188934;103690010;83684;100361584;192223;308350;361676;360742;295246	0.35206	0.643663	cellular component
GO:0030176	1	80	100	17956	2.2445	65192	0.360947	0.643663	cellular component
GO:0005623	1	80	101	17956	2.22228	315162	0.36381	0.643663	cellular component
GO:0044297	1	80	104	17956	2.15817	83839	0.372323	0.646297	cellular component
GO:0005913	1	80	108	17956	2.07824	25342	0.3835	0.653371	cellular component
GO:0005814	1	80	113	17956	1.98628	289733	0.397195	0.664399	cellular component
GO:0001669	1	80	119	17956	1.88613	298320	0.413233	0.678882	cellular component
GO:0016324	2	80	330	17956	1.3603	24255;25342	0.433989	0.680704	cellular component
GO:0005741	1	80	129	17956	1.73992	301563	0.439031	0.680704	cellular component
GO:0005829	15	80	3175	17956	1.06039	24567;364823;83783;444983;117059;361676;24465;113902;84594;303953;24255;27064;292777;83839;288597	0.446238	0.680704	cellular component
GO:0001650	1	80	133	17956	1.68759	27064	0.449034	0.680704	cellular component
GO:0005789	3	80	555	17956	1.21324	24255;65192;29531	0.451336	0.680704	cellular component
GO:0008021	1	80	153	17956	1.46699	301563	0.496466	0.724812	cellular component
GO:0005765	1	80	153	17956	1.46699	246246	0.496466	0.724812	cellular component
GO:0005802	1	80	157	17956	1.42962	308493	0.505457	0.724812	cellular component
GO:0005635	1	80	160	17956	1.40281	501925	0.512096	0.724812	cellular component
GO:0043204	1	80	164	17956	1.3686	29232	0.520811	0.725978	cellular component
GO:0009986	3	80	632	17956	1.06543	24255;64315;24929	0.53819	0.729284	cellular component
GO:0030424	2	80	403	17956	1.1139	83839;81526	0.539036	0.729284	cellular component
GO:0043235	1	80	181	17956	1.24006	499588	0.556166	0.741555	cellular component
GO:0043197	1	80	187	17956	1.20027	83839	0.568019	0.746038	cellular component
GO:0043209	1	80	191	17956	1.17513	24186	0.575747	0.746038	cellular component
GO:0030054	2	80	448	17956	1.00201	498922;301563	0.596916	0.762726	cellular component
GO:0045211	1	80	220	17956	1.02023	498922	0.627835	0.779929	cellular component
GO:0005667	1	80	221	17956	1.01561	27064	0.629513	0.779929	cellular component
GO:0005743	1	80	225	17956	0.997556	24450	0.636154	0.779929	cellular component
GO:0005769	1	80	230	17956	0.97587	24255	0.644289	0.779929	cellular component
GO:0005764	1	80	259	17956	0.866602	24567	0.688052	0.822088	cellular component
GO:0043231	3	80	820	17956	0.821159	363076;65192;81526	0.713893	0.842027	cellular component
GO:0045121	1	80	293	17956	0.766041	308493	0.732627	0.853185	cellular component
GO:0005622	3	80	880	17956	0.76517	117240;83839;25342	0.758017	0.869076	cellular component
GO:0016607	1	80	335	17956	0.67	103691557	0.779088	0.869076	cellular component
GO:0005794	3	80	917	17956	0.734297	24186;298534;29531	0.782439	0.869076	cellular component
GO:0000139	1	80	340	17956	0.660147	29531	0.784058	0.869076	cellular component
GO:0048471	2	80	673	17956	0.667013	24567;117240	0.806947	0.874563	cellular component
GO:0032991	2	80	676	17956	0.664053	24255;24186	0.808948	0.874563	cellular component
GO:0016020	4	80	1268	17956	0.708044	361676;24255;360742;444983	0.825431	0.874563	cellular component
GO:0005737	18	80	4763	17956	0.848226	363076;24567;117059;361676;287424;24465;290612;81526;313575;24186;83684;100911727;24255;27064;292777;29619;83839;288597	0.827032	0.874563	cellular component
GO:0005575	7	80	2094	17956	0.75031	24567;287899;117059;291653;287424;362634;29619	0.838731	0.876855	cellular component
GO:0005886	15	80	4172	17956	0.806987	499588;25024;444983;361676;29232;117240;24929;246075;83684;24255;501925;100361584;295246;192223;308493	0.862151	0.891213	cellular component
GO:0005654	5	80	2021	17956	0.555294	298534;444983;361676;84594;100361584	0.95497	0.976191	cellular component
GO:0005730	1	80	799	17956	0.280914	25389	0.974	0.977278	cellular component
GO:0005634	14	80	4735	17956	0.663633	25389;363076;24567;117059;313575;84594;103691557;360551;103690067;100911727;27064;366542;29619;83839	0.977278	0.977278	cellular component
									cellular component
									cellular component
									cellular component
									cellular component
									cellular component
									cellular component
									cellular component
									cellular component
									cellular component
									cellular component
									cellular component
									cellular component
									cellular component
									cellular component
									cellular component
									cellular component
									cellular component
									cellular component
									cellular component
									cellular component
									cellular component
									cellular component
									cellular component

## Sheet: molecular function
Term_ID	Count	ListTotal	PopHit	PopTotal	Enrichment_score	Gene	p-value	FDR_bh	Category
GO:0030170	5	70	52	16432	22.5714	84594;24186;687071;100169747;29416	2.7e-06	0.000332079	molecular function
GO:0008483	2	70	7	16432	67.0694	100169747;29416	0.000370524	0.0227872	molecular function
GO:0017046	3	70	44	16432	16.0052	246075;25024;25342	0.000865189	0.029513	molecular function
GO:0051213	2	70	11	16432	42.6805	296621;108348106	0.000959774	0.029513	molecular function
GO:0016829	2	70	18	16432	26.0825	100909510;287424	0.00261896	0.0644263	molecular function
GO:0005520	2	70	23	16432	20.4124	83476;81526	0.0042716	0.0816571	molecular function
GO:0008198	2	70	24	16432	19.5619	108348106;117240	0.00464715	0.0816571	molecular function
GO:0004806	2	70	31	16432	15.1447	361676;113902	0.00768059	0.118089	molecular function
GO:0004222	3	70	108	16432	6.52063	287899;361170;498654	0.010988	0.129899	molecular function
GO:0005178	3	70	111	16432	6.3444	64315;83476;81526	0.0118311	0.129899	molecular function
GO:0042803	9	70	914	16432	2.31147	25389;498922;83783;24465;313575;84594;100361584;301563;29416	0.0151407	0.129899	molecular function
GO:0000166	2	70	49	16432	9.58134	83783;24465	0.0184926	0.129899	molecular function
GO:0052689	2	70	51	16432	9.2056	246246;113902	0.0199405	0.129899	molecular function
GO:0010997	1	70	5	16432	46.9486	298534	0.0211217	0.129899	molecular function
GO:0005499	1	70	5	16432	46.9486	83839	0.0211217	0.129899	molecular function
GO:0004062	1	70	5	16432	46.9486	83783	0.0211217	0.129899	molecular function
GO:0030899	1	70	5	16432	46.9486	171409	0.0211217	0.129899	molecular function
GO:0004322	1	70	5	16432	46.9486	117240	0.0211217	0.129899	molecular function
GO:0031014	1	70	5	16432	46.9486	171409	0.0211217	0.129899	molecular function
GO:0000213	1	70	5	16432	46.9486	100909510	0.0211217	0.129899	molecular function
GO:0005507	2	70	55	16432	8.5361	24567;117240	0.0229734	0.134559	molecular function
GO:0003714	3	70	146	16432	4.82348	100911837;27064;313575	0.0243994	0.135263	molecular function
GO:0061629	1	70	6	16432	39.1238	27064	0.025293	0.135263	molecular function
GO:0003910	1	70	7	16432	33.5347	100911727	0.0294468	0.136607	molecular function
GO:0004957	1	70	7	16432	33.5347	24929	0.0294468	0.136607	molecular function
GO:0008020	1	70	8	16432	29.3429	192223	0.0335831	0.136607	molecular function
GO:0102391	1	70	8	16432	29.3429	65192	0.0335831	0.136607	molecular function
GO:0019869	1	70	9	16432	26.0825	24255	0.037702	0.136607	molecular function
GO:0015143	1	70	9	16432	26.0825	501925	0.037702	0.136607	molecular function
GO:0031957	1	70	9	16432	26.0825	65192	0.037702	0.136607	molecular function
GO:0005000	1	70	9	16432	26.0825	25342	0.037702	0.136607	molecular function
GO:0004983	1	70	9	16432	26.0825	246075	0.037702	0.136607	molecular function
GO:0015108	1	70	9	16432	26.0825	24255	0.037702	0.136607	molecular function
GO:0003824	2	70	72	16432	6.52063	361676;29416	0.0377612	0.136607	molecular function
GO:0016702	1	70	11	16432	21.3403	287424	0.045888	0.149866	molecular function
GO:0031432	1	70	11	16432	21.3403	27064	0.045888	0.149866	molecular function
GO:0004553	1	70	11	16432	21.3403	303953	0.045888	0.149866	molecular function
GO:0005528	1	70	12	16432	19.5619	288597	0.0499552	0.149866	molecular function
GO:0035591	1	70	12	16432	19.5619	290612	0.0499552	0.149866	molecular function
GO:0005247	1	70	12	16432	19.5619	29232	0.0499552	0.149866	molecular function
GO:0051536	1	70	12	16432	19.5619	84594	0.0499552	0.149866	molecular function
GO:0003677	8	70	968	16432	1.94002	25389;363076;100911837;103691557;24186;360551;100911727;27064	0.0528065	0.150969	molecular function
GO:0015643	1	70	13	16432	18.0571	24186	0.0540053	0.150969	molecular function
GO:0004467	1	70	13	16432	18.0571	65192	0.0540053	0.150969	molecular function
GO:0000983	1	70	14	16432	16.7673	313575	0.0580385	0.15519	molecular function
GO:0015106	1	70	14	16432	16.7673	24255	0.0580385	0.15519	molecular function
GO:0003823	1	70	15	16432	15.6495	103690010	0.0620546	0.15577	molecular function
GO:0005523	1	70	15	16432	15.6495	171409	0.0620546	0.15577	molecular function
GO:0017128	1	70	15	16432	15.6495	100361584	0.0620546	0.15577	molecular function
GO:0004771	1	70	16	16432	14.6714	113902	0.0660539	0.162493	molecular function
GO:0030247	1	70	17	16432	13.8084	289104	0.0700364	0.162537	molecular function
GO:0000400	1	70	17	16432	13.8084	688583	0.0700364	0.162537	molecular function
GO:0008301	1	70	17	16432	13.8084	688583	0.0700364	0.162537	molecular function
GO:0004622	1	70	19	16432	12.3549	246246	0.0779512	0.176696	molecular function
GO:0016787	2	70	110	16432	4.26805	246246;113902	0.0799714	0.176696	molecular function
GO:0005229	1	70	20	16432	11.7371	100361584	0.0818836	0.176696	molecular function
GO:0005355	1	70	20	16432	11.7371	501925	0.0818836	0.176696	molecular function
GO:0070412	1	70	23	16432	10.2062	27064	0.0935821	0.190257	molecular function
GO:0005112	1	70	24	16432	9.78095	81526	0.0974488	0.190257	molecular function
GO:0031491	1	70	24	16432	9.78095	100911837	0.0974488	0.190257	molecular function
GO:0000989	1	70	24	16432	9.78095	313575	0.0974488	0.190257	molecular function
GO:0004623	1	70	24	16432	9.78095	289733	0.0974488	0.190257	molecular function
GO:0019825	1	70	24	16432	9.78095	24186	0.0974488	0.190257	molecular function
GO:0005184	1	70	27	16432	8.69418	100912228	0.108952	0.20617	molecular function
GO:0005504	1	70	27	16432	8.69418	24186	0.108952	0.20617	molecular function
GO:0050840	1	70	29	16432	8.09458	83476	0.11654	0.217188	molecular function
GO:0001106	1	70	31	16432	7.57235	313575	0.124064	0.22776	molecular function
GO:0008201	2	70	148	16432	3.1722	83476;81526	0.131197	0.234459	molecular function
GO:0000982	1	70	33	16432	7.11342	25389	0.131526	0.234459	molecular function
GO:0001078	2	70	150	16432	3.1299	25389;29619	0.134071	0.235582	molecular function
GO:0008146	1	70	35	16432	6.70694	83783	0.138924	0.240672	molecular function
GO:0003755	1	70	36	16432	6.52063	288597	0.1426	0.243609	molecular function
GO:0000979	1	70	37	16432	6.3444	313575	0.146261	0.24644	molecular function
GO:0051879	1	70	39	16432	6.01905	288597	0.153536	0.255201	molecular function
GO:0051020	1	70	44	16432	5.33506	301563	0.171457	0.281189	molecular function
GO:0001105	1	70	46	16432	5.10311	27064	0.17852	0.28892	molecular function
GO:0005044	1	70	50	16432	4.69486	289104	0.192469	0.30745	molecular function
GO:0042626	1	70	51	16432	4.6028	24255	0.195919	0.30895	molecular function
GO:0005254	1	70	56	16432	4.19184	24255	0.212955	0.331563	molecular function
GO:0003712	1	70	61	16432	3.84824	27064	0.229636	0.353065	molecular function
GO:0001085	1	70	66	16432	3.55671	27064	0.245967	0.373506	molecular function
GO:0019899	3	70	411	16432	1.71345	24255;24186;65192	0.255238	0.382856	molecular function
GO:0002039	1	70	77	16432	3.04861	27064	0.280705	0.415984	molecular function
GO:0001227	1	70	79	16432	2.97143	360551	0.286849	0.420029	molecular function
GO:0000976	1	70	83	16432	2.82823	25389	0.298983	0.432645	molecular function
GO:0008270	4	70	682	16432	1.37679	24186;24567;287899;83839	0.331008	0.472455	molecular function
GO:0051087	1	70	95	16432	2.47098	24186	0.334176	0.472455	molecular function
GO:0005543	1	70	98	16432	2.39534	106146145	0.342698	0.478999	molecular function
GO:0000977	2	70	288	16432	1.63016	25389;360551	0.347942	0.480864	molecular function
GO:0001077	2	70	292	16432	1.60783	366542;313575	0.354138	0.482085	molecular function
GO:0042277	1	70	103	16432	2.27906	25342	0.356664	0.482085	molecular function
GO:0008144	1	70	112	16432	2.09592	24186	0.38107	0.506018	molecular function
GO:0042802	6	70	1172	16432	1.20176	25389;24465;24186;687071;100169747;288597	0.382599	0.506018	molecular function
GO:0042826	1	70	116	16432	2.02365	27064	0.391622	0.512441	molecular function
GO:0008289	1	70	119	16432	1.97263	444983	0.399419	0.517142	molecular function
GO:0030165	1	70	121	16432	1.94002	24255	0.404562	0.518345	molecular function
GO:0008233	1	70	123	16432	1.90848	287899	0.409662	0.519468	molecular function
GO:0005515	8	70	1678	16432	1.11916	65192;361676;27064;301563;24255;171409;29619;25342	0.424459	0.532739	molecular function
GO:0017137	1	70	135	16432	1.73884	685933	0.43937	0.545884	molecular function
GO:0008083	1	70	142	16432	1.65312	81526	0.456014	0.560897	molecular function
GO:0008134	2	70	365	16432	1.28626	27064;366542	0.4628	0.563608	molecular function
GO:0046982	3	70	598	16432	1.17764	25389;100361584;313575	0.471161	0.568165	molecular function
GO:0044877	2	70	383	16432	1.22581	366542;301563	0.488004	0.582762	molecular function
GO:0005102	2	70	397	16432	1.18258	59315;65192	0.507105	0.599041	molecular function
GO:0005509	3	70	635	16432	1.10902	171409;83839;117059	0.511377	0.599041	molecular function
GO:0030246	1	70	177	16432	1.32623	117130	0.532199	0.617551	molecular function
GO:0000978	2	70	423	16432	1.1099	25389;366542	0.541359	0.62067	molecular function
GO:0005506	1	70	184	16432	1.27578	287424	0.546122	0.62067	molecular function
GO:0003713	1	70	186	16432	1.26206	103691557	0.550025	0.62067	molecular function
GO:0016887	1	70	190	16432	1.23549	24255	0.557731	0.623644	molecular function
GO:0000287	1	70	208	16432	1.12857	24465	0.590829	0.654702	molecular function
GO:0003700	3	70	726	16432	0.970012	25389;366542;313575	0.603125	0.662361	molecular function
GO:0005096	1	70	224	16432	1.04796	685933	0.618192	0.672899	molecular function
GO:0061630	1	70	232	16432	1.01182	295246	0.631188	0.681019	molecular function
GO:0046872	5	70	1291	16432	0.909151	24567;84594;296621;100909505;29531	0.65251	0.697902	molecular function
GO:0044212	1	70	255	16432	0.92056	25389	0.666174	0.703367	molecular function
GO:0008017	1	70	257	16432	0.913396	308493	0.669057	0.703367	molecular function
GO:0043565	2	70	559	16432	0.839867	366542;313575	0.693365	0.722745	molecular function
GO:0004842	1	70	329	16432	0.713504	364823	0.757987	0.783466	molecular function
GO:0003676	1	70	450	16432	0.521651	100909510	0.857424	0.87886	molecular function
GO:0004930	4	70	1572	16432	0.59731	246075;499588;24929;25342	0.912557	0.927641
GO:0005524	3	70	1365	16432	0.515918	24255;65192;100911727	0.937649	0.945335
GO:0003674	6	70	2382	16432	0.591292	24567;287899;117059;291653;287424;362634	0.951762	0.951762
