# Supplementary material for: Transcriptome Profiles of IncRNA and mRNA Highlight the Role of Ferroptosis in Chronic Neuropathic Pain With Memory Impairment
Source: Front Cell Dev Biol. 2022 Apr 25;10:843297. doi: 10.3389/fcell.2022.843297 (PMC9082550; doi:10.3389/fcell.2022.843297)
Supplement: Supplementary file 4 [file DataSheet4.xls]

## Sheet: downregulated-DEmRNAs
Term_ID	Count	ListTotal	PopHit	PopTotal	Enrichment_score	Gene	p-value	FDR_bh	Classification_level1
path:rno05416	7	38	73	7679	19.3774	24974;414783;308995;365527;361787;414779;294270	5.22219e-08	5.16997e-06	Human Diseases
path:rno05332	6	38	51	7679	23.774	24974;414783;365527;361787;414779;294270	1.48876e-07	6.21794e-06	Human Diseases
path:rno05330	6	38	53	7679	22.8769	24974;414783;365527;361787;414779;294270	1.88422e-07	6.21794e-06	Human Diseases
path:rno04940	6	38	60	7679	20.2079	24974;414783;365527;361787;414779;294270	4.00706e-07	7.93397e-06	Human Diseases
path:rno05320	6	38	60	7679	20.2079	24974;414783;365527;361787;414779;294270	4.00706e-07	7.93397e-06	Human Diseases
path:rno04514	8	38	155	7679	10.4299	24974;414783;308995;365527;361787;414779;83497;294270	6.72814e-07	1.11014e-05	Environmental Information Processing
path:rno04612	6	38	78	7679	15.5445	24974;414783;365527;361787;414779;294270	1.92719e-06	2.72559e-05	Organismal Systems
path:rno05166	9	38	269	7679	6.76101	24974;315609;414783;308995;365527;361787;414779;294270;114090	4.63993e-06	5.74191e-05	Human Diseases
path:rno04650	6	38	125	7679	9.69979	24974;414783;308995;365527;361787;414779	2.97253e-05	0.000326979	Organismal Systems
path:rno05169	7	38	204	7679	6.93408	24974;414783;308995;365527;24471;361787;414779	5.28005e-05	0.000522725	Human Diseases
path:rno04145	6	38	169	7679	7.1744	24974;414783;365527;361787;414779;294270	0.000160012	0.00144011	Cellular Processes
path:rno05168	6	38	190	7679	6.38144	24974;414783;365527;361787;414779;294270	0.000302593	0.00249639	Human Diseases
path:rno05203	6	38	201	7679	6.03221	24974;414783;365527;361787;414779;114090	0.000409462	0.00311821	Human Diseases
path:rno05165	7	38	327	7679	4.32585	24974;414783;311862;365527;316758;361787;414779	0.000960243	0.00679029	Human Diseases
path:rno04218	5	38	173	7679	5.84043	24974;414783;365527;361787;414779	0.00150528	0.00993487	Cellular Processes
path:rno05167	5	38	194	7679	5.20822	24974;414783;365527;361787;414779	0.00249131	0.015415	Human Diseases
path:rno04144	5	38	256	7679	3.94685	24974;414783;365527;361787;414779	0.00808244	0.0470683	Cellular Processes
path:rno05146	3	38	96	7679	6.31497	316758;311862;24471	0.0116414	0.0640276	Human Diseases
path:rno05145	3	38	107	7679	5.66576	316758;311862;294270	0.0155818	0.0811894	Human Diseases
path:rno05150	2	38	46	7679	8.78604	308995;294270	0.0215242	0.106545	Human Diseases
path:rno00740	1	38	8	7679	25.2599	54410	0.038927	0.183513	Metabolism
path:rno05031	2	38	66	7679	6.1236	25693;54323	0.0419433	0.188745	Human Diseases
path:rno05323	2	38	81	7679	4.9896	308995;294270	0.0605105	0.25324	Human Diseases
path:rno04512	2	38	82	7679	4.92875	316758;311862	0.0618341	0.25324	Environmental Information Processing
path:rno04350	2	38	84	7679	4.8114	252833;25296	0.0645112	0.25324	Environmental Information Processing
path:rno04640	2	38	87	7679	4.64549	315609;294270	0.0685996	0.25324	Organismal Systems
path:rno04658	2	38	88	7679	4.5927	315609;294270	0.0699813	0.25324	Organismal Systems
path:rno05322	2	38	91	7679	4.4413	502125;294270	0.0741814	0.25324	Human Diseases
path:rno05222	2	38	91	7679	4.4413	316758;311862	0.0741814	0.25324	Human Diseases
path:rno00910	1	38	17	7679	11.887	499566	0.0809572	0.267159	Metabolism
path:rno00770	1	38	19	7679	10.6357	54410	0.0900512	0.279191	Metabolism
path:rno04659	2	38	102	7679	3.96233	315609;294270	0.0902435	0.279191	Organismal Systems
path:rno04625	2	38	108	7679	3.7422	114090;361680	0.0994047	0.298214	Organismal Systems
path:rno04670	2	38	113	7679	3.57662	83497;308995	0.107233	0.312238	Organismal Systems
path:rno05310	1	38	24	7679	8.41996	294270	0.112405	0.317945	Human Diseases
path:rno00790	1	38	26	7679	7.77227	64192	0.121196	0.333288	Metabolism
path:rno05012	2	38	127	7679	3.18235	25693;316632	0.129982	0.346955	Human Diseases
path:rno00500	1	38	29	7679	6.96824	54410	0.134223	0.346955	Metabolism
path:rno03010	2	38	131	7679	3.08517	103693219;497860	0.136679	0.346955	Genetic Information Processing
path:rno00760	1	38	32	7679	6.31497	54410	0.147063	0.36398	Metabolism
path:rno05034	2	38	143	7679	2.82628	25693;502125	0.157218	0.379623	Human Diseases
path:rno05340	1	38	36	7679	5.6133	315609	0.163894	0.380589	Human Diseases
path:rno05216	1	38	37	7679	5.46159	59109	0.168051	0.380589	Human Diseases
path:rno04010	3	38	288	7679	2.10499	59109;171109;24471	0.169498	0.380589	Environmental Information Processing
path:rno04390	2	38	152	7679	2.65893	252833;25296	0.172995	0.380589	Environmental Information Processing
path:rno04672	1	38	42	7679	4.8114	294270	0.188536	0.40547	Organismal Systems
path:rno05010	2	38	164	7679	2.46438	300802;316632	0.194426	0.40547	Human Diseases
path:rno03050	1	38	44	7679	4.5927	24968	0.196592	0.40547	Genetic Information Processing
path:rno05152	2	38	169	7679	2.39147	294270;361680	0.203463	0.411078	Human Diseases
path:rno05030	1	38	47	7679	4.29955	25693	0.20853	0.411494	Human Diseases
path:rno00510	1	38	48	7679	4.20998	94273	0.21247	0.411494	Metabolism
path:rno04979	1	38	49	7679	4.12406	291437	0.216392	0.411494	Organismal Systems
path:rno04330	1	38	50	7679	4.04158	300802	0.220295	0.411494	Environmental Information Processing
path:rno05144	1	38	52	7679	3.88613	308995	0.228043	0.412818	Human Diseases
path:rno04151	3	38	335	7679	1.80966	316758;311862;59109	0.229343	0.412818	Environmental Information Processing
path:rno05200	4	38	508	7679	1.59117	316758;311862;59109;25296	0.241365	0.417489	Human Diseases
path:rno04370	1	38	57	7679	3.54524	24471	0.247088	0.417489	Environmental Information Processing
path:rno04510	2	38	196	7679	2.06203	316758;311862	0.252959	0.417489	Cellular Processes
path:rno05321	1	38	59	7679	3.42507	294270	0.254577	0.417489	Human Diseases
path:rno05217	1	38	60	7679	3.36798	25296	0.258295	0.417489	Human Diseases
path:rno05230	1	38	61	7679	3.31277	59109	0.261994	0.417489	Human Diseases
path:rno00561	1	38	61	7679	3.31277	291437	0.261994	0.417489	Metabolism
path:rno04721	1	38	62	7679	3.25934	25693	0.265675	0.417489	Organismal Systems
path:rno05140	1	38	65	7679	3.10891	294270	0.276612	0.427884	Human Diseases
path:rno04014	2	38	227	7679	1.78043	207119;59109	0.310243	0.472524	Environmental Information Processing
path:rno00240	1	38	96	7679	2.10499	54410	0.380733	0.5711	Metabolism
path:rno05142	1	38	101	7679	2.00078	315609	0.396099	0.576673	Human Diseases
path:rno04660	1	38	101	7679	2.00078	315609	0.396099	0.576673	Organismal Systems
path:rno04750	1	38	111	7679	1.82053	59109	0.425725	0.600319	Organismal Systems
path:rno04919	1	38	117	7679	1.72717	25296	0.442816	0.600319	Organismal Systems
path:rno04722	1	38	119	7679	1.69814	59109	0.448402	0.600319	Organismal Systems
path:rno04726	1	38	119	7679	1.69814	25693	0.448402	0.600319	Organismal Systems
path:rno00190	1	38	119	7679	1.69814	316632	0.448402	0.600319	Metabolism
path:rno05160	1	38	122	7679	1.65638	83497	0.456679	0.600319	Human Diseases
path:rno04142	1	38	125	7679	1.61663	287435	0.464835	0.600319	Cellular Processes
path:rno05162	1	38	125	7679	1.61663	315609	0.464835	0.600319	Human Diseases
path:rno04728	1	38	129	7679	1.5665	25693	0.475524	0.600319	Organismal Systems
path:rno04270	1	38	130	7679	1.55445	308899	0.478164	0.600319	Organismal Systems
path:rno05161	1	38	134	7679	1.50805	114090	0.488594	0.600319	Human Diseases
path:rno04210	1	38	134	7679	1.50805	59109	0.488594	0.600319	Cellular Processes
path:rno04550	1	38	135	7679	1.49688	25296	0.49117	0.600319	Cellular Processes
path:rno04723	1	38	138	7679	1.46434	316632	0.498822	0.60127	Organismal Systems
path:rno05418	1	38	141	7679	1.43318	25296	0.506361	0.60127	Human Diseases
path:rno04932	1	38	145	7679	1.39365	316632	0.516242	0.60127	Human Diseases
path:rno04217	1	38	145	7679	1.39365	502125	0.516242	0.60127	Cellular Processes
path:rno04630	1	38	151	7679	1.33827	24387	0.530703	0.610926	Environmental Information Processing
path:rno05164	1	38	158	7679	1.27898	294270	0.547043	0.621858	Human Diseases
path:rno04022	1	38	164	7679	1.23219	308899	0.560607	0.621858	Environmental Information Processing
path:rno04530	1	38	165	7679	1.22472	83497	0.562828	0.621858	Cellular Processes
path:rno05202	1	38	168	7679	1.20285	59109	0.569428	0.621858	Human Diseases
path:rno00230	1	38	169	7679	1.19573	54410	0.571607	0.621858	Metabolism
path:rno04360	1	38	175	7679	1.15474	252833	0.584453	0.628923	Organismal Systems
path:rno05016	1	38	181	7679	1.11646	316632	0.596925	0.635436	Human Diseases
path:rno05205	1	38	198	7679	1.0206	85489	0.630313	0.663841	Human Diseases
path:rno04015	1	38	205	7679	0.985751	308995	0.643265	0.66895	Environmental Information Processing
path:rno04810	1	38	208	7679	0.971533	308995	0.648679	0.66895	Cellular Processes
path:rno04714	1	38	214	7679	0.944294	316632	0.659269	0.672862	Organismal Systems
path:rno04060	1	38	240	7679	0.841996	365395	0.701676	0.708835	Environmental Information Processing
path:rno04080	1	38	313	7679	0.64562	317219	0.795104	0.795104	Environmental Information Processing

## Sheet: upregulated-DEmRNAs
Term_ID	Count	ListTotal	PopHit	PopTotal	Enrichment_score	Gene	p-value	FDR_bh	Classification_level1
path:rno04978	3	33	43	7679	16.2347	24567;29232;117240	0.000793836	0.048424	Organismal Systems
path:rno00564	3	33	96	7679	7.27178	289733;687071;246246	0.00787455	0.185256	Metabolism
path:rno04024	4	33	194	7679	4.79788	24255;25024;24929;25342	0.00911097	0.185256	Environmental Information Processing
path:rno00310	2	33	54	7679	8.61841	100169747;29416	0.0222974	0.272286	Metabolism
path:rno04923	2	33	55	7679	8.46171	361676;24929	0.0230774	0.272286	Organismal Systems
path:rno04122	1	33	8	7679	29.0871	84594	0.033882	0.272286	Genetic Information Processing
path:rno00072	1	33	10	7679	23.2697	24450	0.042177	0.272286	Metabolism
path:rno04080	4	33	313	7679	2.97376	246075;25024;24929;25342	0.0437143	0.272286	Environmental Information Processing
path:rno03320	2	33	79	7679	5.89106	24450;65192	0.0449271	0.272286	Organismal Systems
path:rno00130	1	33	11	7679	21.1543	29531	0.0462985	0.272286	Metabolism
path:rno00983	2	33	83	7679	5.60716	24465;113902	0.0491008	0.272286	Metabolism
path:rno00730	1	33	15	7679	15.5131	84594	0.0626134	0.309324	Metabolism
path:rno04972	2	33	98	7679	4.74892	289733;24255	0.0659214	0.309324	Organismal Systems
path:rno00360	1	33	20	7679	11.6348	29531	0.0826268	0.360017	Metabolism
path:rno00592	1	33	23	7679	10.1173	289733	0.0944352	0.360034	Metabolism
path:rno00900	1	33	23	7679	10.1173	24450	0.0944352	0.360034	Metabolism
path:rno00650	1	33	25	7679	9.30788	24450	0.102225	0.366809	Metabolism
path:rno04392	1	33	28	7679	8.31061	310550	0.113789	0.385619	Environmental Information Processing
path:rno05020	1	33	34	7679	6.84403	362634	0.136485	0.386492	Human Diseases
path:rno05340	1	33	36	7679	6.4638	103691557	0.143924	0.386492	Human Diseases
path:rno00350	1	33	38	7679	6.1236	29531	0.151301	0.386492	Metabolism
path:rno00591	1	33	39	7679	5.96659	289733	0.154966	0.386492	Metabolism
path:rno04975	1	33	40	7679	5.81742	289733	0.158616	0.386492	Organismal Systems
path:rno00860	1	33	40	7679	5.81742	117240	0.158616	0.386492	Metabolism
path:rno00380	1	33	45	7679	5.17104	29416	0.176638	0.386492	Metabolism
path:rno00565	1	33	45	7679	5.17104	289733	0.176638	0.386492	Metabolism
path:rno05150	1	33	46	7679	5.05863	362634	0.180198	0.386492	Human Diseases
path:rno04020	2	33	182	7679	2.55711	24929;25342	0.183649	0.386492	Environmental Information Processing
path:rno02010	1	33	47	7679	4.951	24255	0.183742	0.386492	Environmental Information Processing
path:rno04979	1	33	49	7679	4.74892	108348160	0.190786	0.387931	Organismal Systems
path:rno04961	1	33	52	7679	4.47494	83839	0.201242	0.390205	Organismal Systems
path:rno00280	1	33	53	7679	4.39051	24450	0.204698	0.390205	Metabolism
path:rno00561	1	33	61	7679	3.8147	361676	0.231829	0.428532	Metabolism
path:rno04976	1	33	71	7679	3.27742	24255	0.264482	0.429597	Organismal Systems
path:rno04918	1	33	72	7679	3.2319	24186	0.267673	0.429597	Organismal Systems
path:rno05133	1	33	72	7679	3.2319	362634	0.267673	0.429597	Human Diseases
path:rno04971	1	33	74	7679	3.14455	24255	0.274013	0.429597	Organismal Systems
path:rno00590	1	33	77	7679	3.02204	289733	0.283424	0.429597	Metabolism
path:rno04612	1	33	78	7679	2.98329	103691557	0.286535	0.429597	Organismal Systems
path:rno04610	1	33	80	7679	2.90871	362634	0.292717	0.429597	Organismal Systems
path:rno03018	1	33	80	7679	2.90871	29619	0.292717	0.429597	Genetic Information Processing
path:rno04146	1	33	81	7679	2.8728	65192	0.295788	0.429597	Cellular Processes
path:rno05204	1	33	85	7679	2.73761	83783	0.307945	0.436853	Human Diseases
path:rno05322	1	33	91	7679	2.55711	362634	0.3258	0.451678	Human Diseases
path:rno05142	1	33	101	7679	2.30393	362634	0.354571	0.48064	Human Diseases
path:rno04931	1	33	108	7679	2.1546	65192	0.373998	0.495954	Human Diseases
path:rno04380	1	33	122	7679	1.90735	308350	0.411165	0.52579	Organismal Systems
path:rno04152	1	33	123	7679	1.89185	24255	0.413737	0.52579	Environmental Information Processing
path:rno04270	1	33	130	7679	1.78998	289733	0.431433	0.537091	Organismal Systems
path:rno05224	1	33	145	7679	1.60481	313575	0.467628	0.570507	Human Diseases
path:rno04921	1	33	152	7679	1.5309	25342	0.483745	0.57777	Organismal Systems
path:rno04530	1	33	165	7679	1.41028	24255	0.512429	0.57777	Cellular Processes
path:rno05202	1	33	168	7679	1.3851	106146145	0.518826	0.57777	Human Diseases
path:rno00230	1	33	169	7679	1.37691	24465	0.52094	0.57777	Metabolism
path:rno05152	1	33	169	7679	1.37691	103691557	0.52094	0.57777	Human Diseases
path:rno04714	1	33	214	7679	1.08737	361676	0.607291	0.661513	Organismal Systems
path:rno04014	1	33	227	7679	1.0251	289733	0.629287	0.673448	Environmental Information Processing
path:rno05200	2	33	508	7679	0.91613	313575;24929	0.651847	0.685563	Human Diseases
path:rno05166	1	33	269	7679	0.865044	25389	0.69249	0.715964	Human Diseases
path:rno05165	1	33	327	7679	0.711612	313575	0.762865	0.77558	Human Diseases
path:rno04740	1	33	1088	7679	0.213876	100361584	0.993612	0.993612	Organismal Systems
