# Supplementary material for: Transcriptome Profiles of IncRNA and mRNA Highlight the Role of Ferroptosis in Chronic Neuropathic Pain With Memory Impairment
Source: Front Cell Dev Biol. 2022 Apr 25;10:843297. doi: 10.3389/fcell.2022.843297 (PMC9082550; doi:10.3389/fcell.2022.843297)
Supplement: Supplementary file 5 [file DataSheet7.xls]

## Sheet:  DElncRNA-miRNA
miRNA ID	Target Symbol	TargetScan_score	miranda_Energy	TargetScan	miRanda	Total
rno-miR-331-3p	Adam32	81	-32.88	1	1	2
rno-miR-139-5p	Adamts2	81	-14	1	1	2
rno-miR-140-3p	Adamts2	94	-34.48	1	1	2
rno-miR-210-5p	Adamts2	55	-16.12	1	1	2
rno-miR-23a-5p	Adamts2	76	-50.83	1	1	2
rno-miR-324-3p	Adamts2	81	-40.21	1	1	2
rno-miR-328a-5p	Adamts2	61	-77.23	1	1	2
rno-miR-343	Adamts2	90	-46.97	1	1	2
rno-miR-346	Adamts2	64	-24.35	1	1	2
rno-miR-3557-3p	Adamts2	84	-40.23	1	1	2
rno-miR-370-3p	Adamts2	77	-23.55	1	1	2
rno-miR-540-3p	Adamts2	53	-23.3	1	1	2
rno-miR-6318	Adamts2	92	-45.83	1	1	2
rno-miR-6334	Adamts2	64	-48.07	1	1	2
rno-miR-665	Adamts2	63	-93.35	1	1	2
rno-miR-709	Adamts2	59	-26.01	1	1	2
rno-miR-760-3p	Adamts2	71	-20.83	1	1	2
rno-miR-3557-3p	Adamts2	84	-20.45	1	1	2
rno-miR-324-3p	Aldh9a1	86	-69.43	1	1	2
rno-miR-423-5p	Aldh9a1	77	-20.14	1	1	2
rno-miR-6328	Aldh9a1	89	-21.25	1	1	2
rno-miR-762	Aldh9a1	88	-17.84	1	1	2
rno-miR-298-5p	Aloxe3	57	-27.64	1	1	2
rno-miR-326-3p	Aloxe3	86	-20.67	1	1	2
rno-miR-330-5p	Aloxe3	84	-23.38	1	1	2
rno-miR-331-3p	Aloxe3	91	-22.79	1	1	2
rno-miR-345-3p	Aloxe3	80	-25.07	1	1	2
rno-miR-343	Ankrd1	61	-53.79	1	1	2
rno-miR-3594-5p	Ankrd1	87	-22.77	1	1	2
rno-miR-298-5p	Aph1b	90	-22.34	1	1	2
rno-miR-3099	Aph1b	65	-20.75	1	1	2
rno-miR-3552	Aph1b	62	-32.86	1	1	2
rno-miR-3557-3p	Aph1b	54	-21.62	1	1	2
rno-miR-361-3p	Aph1b	50	-19.82	1	1	2
rno-miR-711	Aph1b	62	-22.61	1	1	2
rno-miR-298-5p	Aph1b	89	-57.56	1	1	2
rno-miR-3099	Aph1b	65	-20.75	1	1	2
rno-miR-3552	Aph1b	62	-32.86	1	1	2
rno-miR-3557-3p	Aph1b	54	-21.62	1	1	2
rno-miR-711	Aph1b	57	-22.61	1	1	2
rno-miR-139-5p	Apold1	63	-10.28	1	1	2
rno-miR-326-3p	Apold1	74	-13.15	1	1	2
rno-miR-330-5p	Apold1	74	-39.63	1	1	2
rno-miR-345-3p	Apold1	73	-54.37	1	1	2
rno-miR-3541	Apold1	66	-35.04	1	1	2
rno-miR-3557-3p	Apold1	65	-53.49	1	1	2
rno-miR-3562	Apold1	68	-20.39	1	1	2
rno-miR-504	Apold1	88	-21.13	1	1	2
rno-miR-874-3p	Apold1	81	-18.3	1	1	2
rno-miR-1188-5p	Arc	65	-24.73	1	1	2
rno-miR-149-5p	Arc	50	-21.36	1	1	2
rno-miR-210-5p	Arc	53	-17.45	1	1	2
rno-miR-423-5p	Arc	76	-16.79	1	1	2
rno-miR-6318	Arc	72	-21.18	1	1	2
rno-miR-667-5p	Arc	74	-93.3	1	1	2
rno-miR-760-3p	Arc	84	-71.58	1	1	2
rno-miR-92b-5p	Arc	61	-28.1	1	1	2
rno-miR-1188-5p	Arc	65	-56.78	1	1	2
rno-miR-149-5p	Arc	50	-21.36	1	1	2
rno-miR-210-5p	Arc	53	-17.45	1	1	2
rno-miR-423-5p	Arc	76	-16.79	1	1	2
rno-miR-6318	Arc	72	-21.18	1	1	2
rno-miR-667-5p	Arc	74	-93.3	1	1	2
rno-miR-760-3p	Arc	84	-71.58	1	1	2
rno-miR-92b-5p	Arc	61	-28.1	1	1	2
rno-miR-7578	Armcx1	87	-23.87	1	1	2
rno-miR-3099	Atf3	86	-23.76	1	1	2
rno-miR-339-5p	Atf3	63	-20.58	1	1	2
rno-miR-3557-3p	Atf3	78	-19.44	1	1	2
rno-miR-484	Atf3	76	-22.03	1	1	2
rno-miR-6334	Atf3	82	-46.76	1	1	2
rno-miR-673-5p	Atf3	63	-18.21	1	1	2
rno-miR-764-3p	Atf3	62	-19.82	1	1	2
rno-miR-874-3p	Atf3	75	-49.24	1	1	2
rno-miR-93-3p	Atf3	56	-18.22	1	1	2
rno-miR-3099	Atf3	82	-23.76	1	1	2
rno-miR-339-5p	Atf3	58	-20.58	1	1	2
rno-miR-3557-3p	Atf3	78	-19.44	1	1	2
rno-miR-484	Atf3	76	-22.03	1	1	2
rno-miR-6334	Atf3	82	-46.76	1	1	2
rno-miR-673-5p	Atf3	58	-18.21	1	1	2
rno-miR-764-3p	Atf3	54	-19.82	1	1	2
rno-miR-874-3p	Atf3	69	-49.24	1	1	2
rno-miR-93-3p	Atf3	56	-18.22	1	1	2
rno-miR-1188-5p	Baiap3	80	-19.45	1	1	2
rno-miR-326-5p	Baiap3	63	-103.58	1	1	2
rno-miR-328a-5p	Baiap3	60	-78.42	1	1	2
rno-miR-345-3p	Baiap3	66	-47.64	1	1	2
rno-miR-346	Baiap3	57	-42.64	1	1	2
rno-miR-351-5p	Baiap3	67	-99.22	1	1	2
rno-miR-3541	Baiap3	85	-22.1	1	1	2
rno-miR-3562	Baiap3	95	-150.72	1	1	2
rno-miR-3594-5p	Baiap3	71	-68.7	1	1	2
rno-miR-370-3p	Baiap3	56	-46.25	1	1	2
rno-miR-504	Baiap3	63	-58.59	1	1	2
rno-miR-665	Baiap3	92	-43.17	1	1	2
rno-miR-673-5p	Baiap3	90	-16.79	1	1	2
rno-miR-760-3p	Baiap3	78	-17.17	1	1	2
rno-miR-874-3p	Baiap3	63	-20.58	1	1	2
rno-miR-210-5p	Bcl6b	61	-19.55	1	1	2
rno-miR-339-5p	Bcl6b	52	-54.57	1	1	2
rno-miR-343	Bcl6b	93	-20.32	1	1	2
rno-miR-540-3p	Bcl6b	50	-23.37	1	1	2
rno-miR-6328	Bcl6b	86	-15.03	1	1	2
rno-miR-673-5p	Bcl6b	86	-23.31	1	1	2
rno-miR-709	Bcl6b	82	-21.59	1	1	2
rno-miR-760-5p	Bcl6b	97	-44.8	1	1	2
rno-miR-149-5p	Btg2	86	-36.9	1	1	2
rno-miR-199a-5p	Btg2	60	-19.86	1	1	2
rno-miR-328a-5p	Btg2	50	-56.34	1	1	2
rno-miR-351-5p	Btg2	59	-19.4	1	1	2
rno-miR-3594-5p	Btg2	81	-42.58	1	1	2
rno-miR-361-3p	Btg2	99	-19.73	1	1	2
rno-miR-6328	Btg2	85	-25.63	1	1	2
rno-miR-665	Btg2	56	-78.25	1	1	2
rno-miR-673-5p	Btg2	93	-48.03	1	1	2
rno-miR-702-3p	Btg2	63	-37.72	1	1	2
rno-miR-764-3p	Btg2	51	-15.97	1	1	2
rno-miR-92b-5p	Btg2	55	-110.48	1	1	2
rno-miR-210-5p	C1qc	95	-14.97	1	1	2
rno-miR-504	C4b	73	-23.44	1	1	2
rno-miR-146b-3p	Calb1	97	-15.31	1	1	2
rno-miR-210-5p	Calb1	99	-15.44	1	1	2
rno-miR-146b-3p	Calb2	56	-20.5	1	1	2
rno-miR-326-5p	Calb2	52	-26.59	1	1	2
rno-miR-328a-5p	Calb2	58	-35.24	1	1	2
rno-miR-673-5p	Calb2	69	-14.43	1	1	2
rno-miR-764-3p	Calb2	60	-19.62	1	1	2
rno-miR-326-3p	Cartpt	89	-12.94	1	1	2
rno-miR-330-5p	Cartpt	89	-18.59	1	1	2
rno-miR-6332	Cartpt	82	-49.95	1	1	2
rno-miR-140-3p	Cbln1	72	-25.78	1	1	2
rno-miR-199a-5p	Cbln1	69	-19.11	1	1	2
rno-miR-23a-5p	Cbln1	84	-25.63	1	1	2
rno-miR-326-5p	Cbln1	74	-67.33	1	1	2
rno-miR-328a-5p	Cbln1	68	-89.01	1	1	2
rno-miR-484	Cbln1	57	-18.22	1	1	2
rno-miR-6334	Cbln1	60	-29.63	1	1	2
rno-miR-702-3p	Cbln1	64	-47.99	1	1	2
rno-miR-711	Cbln1	85	-22.25	1	1	2
rno-miR-23a-5p	Cd151	58	-29.52	1	1	2
rno-miR-3072	Cd151	94	-21.09	1	1	2
rno-miR-3562	Cd151	84	-24.47	1	1	2
rno-miR-3594-5p	Cd151	69	-24.8	1	1	2
rno-miR-6332	Cd151	97	-41.45	1	1	2
rno-miR-673-5p	Cd151	64	-18.37	1	1	2
rno-miR-6332	Cd3e	72	-19.3	1	1	2
rno-miR-665	Cd3e	72	-31.77	1	1	2
rno-miR-764-3p	Cd3e	69	-17.86	1	1	2
rno-miR-326-5p	Cd3e	94	-31.23	1	1	2
rno-miR-3562	Cd3e	68	-24.54	1	1	2
rno-miR-6332	Cd3e	68	-19.3	1	1	2
rno-miR-665	Cd3e	72	-31.77	1	1	2
rno-miR-764-3p	Cd3e	69	-17.86	1	1	2
rno-miR-3099	Cftr	88	-16.5	1	1	2
rno-miR-667-5p	Cftr	84	-18.7	1	1	2
rno-miR-1306-5p	Clcf1	56	-24.86	1	1	2
rno-miR-149-5p	Clcf1	93	-22.53	1	1	2
rno-miR-326-5p	Clcf1	64	-69.97	1	1	2
rno-miR-328a-5p	Clcf1	66	-62.76	1	1	2
rno-miR-343	Clcf1	70	-18.94	1	1	2
rno-miR-345-3p	Clcf1	96	-19.89	1	1	2
rno-miR-3562	Clcf1	85	-18.1	1	1	2
rno-miR-361-3p	Clcf1	84	-53.08	1	1	2
rno-miR-423-5p	Clcf1	98	-20.15	1	1	2
rno-miR-709	Clcf1	63	-24.59	1	1	2
rno-miR-760-5p	Clcf1	89	-22.35	1	1	2
rno-miR-764-3p	Clcf1	69	-18.6	1	1	2
rno-miR-128-2-5p	Clip3	83	-26.18	1	1	2
rno-miR-199a-5p	Clip3	59	-22.85	1	1	2
rno-miR-210-5p	Clip3	87	-20.42	1	1	2
rno-miR-23a-5p	Clip3	55	-64.19	1	1	2
rno-miR-296-5p	Clip3	52	-21.14	1	1	2
rno-miR-298-5p	Clip3	70	-27.19	1	1	2
rno-miR-326-3p	Clip3	67	-20.91	1	1	2
rno-miR-326-5p	Clip3	72	-46.55	1	1	2
rno-miR-330-3p	Clip3	87	-13.93	1	1	2
rno-miR-330-5p	Clip3	60	-53.95	1	1	2
rno-miR-343	Clip3	87	-16.78	1	1	2
rno-miR-351-5p	Clip3	58	-25.78	1	1	2
rno-miR-361-3p	Clip3	59	-31.52	1	1	2
rno-miR-6332	Clip3	90	-80.72	1	1	2
rno-miR-667-5p	Clip3	52	-19.39	1	1	2
rno-miR-760-5p	Clip3	72	-19.35	1	1	2
rno-miR-874-3p	Clip3	67	-22.13	1	1	2
rno-miR-3099	Clspn	81	-17.65	1	1	2
rno-miR-326-5p	Clspn	83	-18.72	1	1	2
rno-miR-378a-3p	Clspn	66	-15.17	1	1	2
rno-miR-532-3p	Clspn	71	-49.68	1	1	2
rno-miR-702-3p	Clspn	73	-27.3	1	1	2
rno-miR-92b-5p	Clspn	75	-26.93	1	1	2
rno-miR-3541	Cpne1	91	-20.43	1	1	2
rno-miR-423-5p	Cpne1	59	-26.36	1	1	2
rno-miR-351-5p	Dcst1	95	-31.35	1	1	2
rno-miR-1306-5p	Dgcr2	82	-19.01	1	1	2
rno-miR-298-5p	Dgcr2	93	-69.28	1	1	2
rno-miR-328a-3p	Dgcr2	63	-22.6	1	1	2
rno-miR-330-3p	Dgcr2	83	-13.23	1	1	2
rno-miR-3544	Dgcr2	56	-35.83	1	1	2
rno-miR-361-3p	Dgcr2	56	-42.77	1	1	2
rno-miR-370-3p	Dgcr2	93	-17.48	1	1	2
rno-miR-423-5p	Dgcr2	71	-25.96	1	1	2
rno-miR-6318	Dgcr2	64	-97.17	1	1	2
rno-miR-673-5p	Dgcr2	82	-36.99	1	1	2
rno-miR-764-5p	Dgcr2	60	-12.71	1	1	2
rno-miR-207	Dusp5	50	-17.35	1	1	2
rno-miR-328a-5p	Dusp5	74	-29.45	1	1	2
rno-miR-3557-3p	Dusp5	62	-22.85	1	1	2
rno-miR-361-3p	Dusp5	93	-18.67	1	1	2
rno-miR-370-3p	Dusp5	61	-20.78	1	1	2
rno-miR-762	Dusp5	59	-21.28	1	1	2
rno-miR-298-5p	Echs1	77	-24.1	1	1	2
rno-miR-665	Echs1	72	-21.93	1	1	2
rno-miR-874-3p	Echs1	54	-20.49	1	1	2
rno-miR-149-5p	Egr2	87	-21.09	1	1	2
rno-miR-324-3p	Egr2	50	-20.42	1	1	2
rno-miR-3594-5p	Egr2	60	-21.48	1	1	2
rno-miR-504	Egr2	87	-23.19	1	1	2
rno-miR-764-5p	Egr2	79	-27	1	1	2
rno-miR-139-5p	Etnppl	54	-14.69	1	1	2
rno-miR-140-3p	Etnppl	60	-67.08	1	1	2
rno-miR-146b-3p	Etnppl	75	-16.09	1	1	2
rno-miR-1956-5p	Etnppl	86	-19.06	1	1	2
rno-miR-3065-3p	Etnppl	66	-23.66	1	1	2
rno-miR-326-3p	Etnppl	93	-18.88	1	1	2
rno-miR-330-5p	Etnppl	84	-36.59	1	1	2
rno-miR-345-3p	Etnppl	77	-20.04	1	1	2
rno-miR-351-5p	Etnppl	68	-21.92	1	1	2
rno-miR-361-3p	Etnppl	85	-41.42	1	1	2
rno-miR-484	Etnppl	87	-26.5	1	1	2
rno-miR-540-3p	Etnppl	84	-43.03	1	1	2
rno-miR-6328	Etnppl	85	-20.05	1	1	2
rno-miR-6334	Etnppl	80	-22.91	1	1	2
rno-miR-207	Fam111a	85	-72.76	1	1	2
rno-miR-93-3p	Fam111a	63	-17.57	1	1	2
rno-miR-128-1-5p	Gfap	96	-21.29	1	1	2
rno-miR-128-2-5p	Gfap	96	-29.29	1	1	2
rno-miR-298-5p	Gfap	72	-18.75	1	1	2
rno-miR-339-5p	Gfap	64	-18.84	1	1	2
rno-miR-346	Gfap	53	-22.85	1	1	2
rno-miR-3562	Gfap	56	-25.23	1	1	2
rno-miR-702-3p	Gfap	96	-22.21	1	1	2
rno-miR-504	Gfap	71	-17.53	1	1	2
rno-miR-298-5p	Gfap	69	-21.66	1	1	2
rno-miR-3099	Gfap	66	-73	1	1	2
rno-miR-326-3p	Gfap	71	-34.87	1	1	2
rno-miR-330-5p	Gfap	63	-43.82	1	1	2
rno-miR-540-3p	Gfap	53	-23.6	1	1	2
rno-miR-6315	Gfap	96	-24.93	1	1	2
rno-miR-709	Gfap	94	-26.23	1	1	2
rno-miR-1188-5p	Gimap4	60	-20.27	1	1	2
rno-miR-298-5p	Gimap4	62	-18.65	1	1	2
rno-miR-326-3p	Gimap4	81	-18.1	1	1	2
rno-miR-330-5p	Gimap4	83	-20.97	1	1	2
rno-miR-1188-5p	Gimap4	87	-20.27	1	1	2
rno-miR-326-3p	Gimap4	83	-18.1	1	1	2
rno-miR-330-5p	Gimap4	85	-20.97	1	1	2
rno-miR-3065-3p	Gipr	64	-23.71	1	1	2
rno-miR-324-3p	Gipr	78	-26.54	1	1	2
rno-miR-326-3p	Gipr	88	-13.41	1	1	2
rno-miR-330-3p	Gipr	54	-13.77	1	1	2
rno-miR-330-5p	Gipr	88	-20.2	1	1	2
rno-miR-346	Gipr	73	-28.75	1	1	2
rno-miR-370-3p	Gipr	78	-15.67	1	1	2
rno-miR-532-3p	Gipr	63	-65.69	1	1	2
rno-miR-6318	Gipr	86	-54.74	1	1	2
rno-miR-665	Gipr	53	-47.64	1	1	2
rno-miR-764-3p	Gipr	81	-21.54	1	1	2
rno-miR-139-5p	Gja5	68	-17.92	1	1	2
rno-miR-1956-5p	Gja5	83	-43.69	1	1	2
rno-miR-199a-5p	Gja5	65	-24.35	1	1	2
rno-miR-3541	Gja5	89	-43.06	1	1	2
rno-miR-3552	Gja5	58	-17.88	1	1	2
rno-miR-504	Gja5	71	-17.32	1	1	2
rno-miR-667-5p	Gja5	74	-69.35	1	1	2
rno-miR-709	Gja5	86	-45.83	1	1	2
rno-miR-764-3p	Gja5	85	-15.67	1	1	2
rno-miR-1199-3p	Gldc	73	-55.08	1	1	2
rno-miR-139-3p	Gldc	84	-20.04	1	1	2
rno-miR-140-3p	Gldc	66	-17.38	1	1	2
rno-miR-760-3p	Gldc	87	-22.84	1	1	2
rno-miR-874-3p	Gldc	95	-35.38	1	1	2
rno-miR-1199-3p	Gldc	73	-55.08	1	1	2
rno-miR-139-3p	Gldc	84	-20.04	1	1	2
rno-miR-1956-5p	Gns	52	-27.6	1	1	2
rno-miR-210-5p	Gns	78	-17.71	1	1	2
rno-miR-298-5p	Gns	55	-115.1	1	1	2
rno-miR-326-5p	Gns	68	-46.12	1	1	2
rno-miR-328a-5p	Gns	54	-45.37	1	1	2
rno-miR-331-3p	Gns	51	-21.38	1	1	2
rno-miR-3562	Gns	65	-48.93	1	1	2
rno-miR-3594-5p	Gns	96	-26.54	1	1	2
rno-miR-361-3p	Gns	52	-53.96	1	1	2
rno-miR-378a-3p	Gns	78	-40.6	1	1	2
rno-miR-6332	Gns	77	-21.1	1	1	2
rno-miR-326-5p	Gns	68	-23.3	1	1	2
rno-miR-328a-5p	Gns	55	-20.8	1	1	2
rno-miR-361-3p	Gns	52	-32.72	1	1	2
rno-miR-6318	Gorasp2	60	-28.11	1	1	2
rno-miR-760-5p	Gorasp2	76	-19.04	1	1	2
rno-miR-23a-5p	Gpr160	63	-24.66	1	1	2
rno-miR-361-3p	Gpr160	85	-20.79	1	1	2
rno-miR-665	Gpr160	56	-25.52	1	1	2
rno-miR-764-3p	Gpr160	75	-15.88	1	1	2
rno-miR-7578	Grifin	88	-13.61	1	1	2
rno-miR-298-5p	Hcfc1	64	-23.68	1	1	2
rno-miR-324-3p	Hcfc1	69	-31.08	1	1	2
rno-miR-326-5p	Hcfc1	92	-18.68	1	1	2
rno-miR-345-3p	Hcfc1	69	-35.3	1	1	2
rno-miR-3562	Hcfc1	87	-28.72	1	1	2
rno-miR-361-3p	Hcfc1	91	-45.15	1	1	2
rno-miR-370-3p	Hcfc1	55	-44.94	1	1	2
rno-miR-673-5p	Hcfc1	57	-16.8	1	1	2
rno-miR-93-3p	Hcfc1	72	-16.99	1	1	2
rno-miR-326-3p	Heph	99	-13.41	1	1	2
rno-miR-330-5p	Heph	99	-19.06	1	1	2
rno-miR-7578	Heph	99	-31.85	1	1	2
rno-miR-93-3p	Heph	92	-13.85	1	1	2
rno-miR-326-3p	Heph	99	-13.41	1	1	2
rno-miR-330-5p	Heph	99	-19.06	1	1	2
rno-miR-3557-3p	Heph	80	-17.01	1	1	2
rno-miR-7578	Heph	98	-31.85	1	1	2
rno-miR-93-3p	Heph	92	-13.85	1	1	2
rno-miR-1306-5p	Heyl	88	-14.52	1	1	2
rno-miR-149-5p	Heyl	58	-105.04	1	1	2
rno-miR-326-3p	Heyl	78	-85.72	1	1	2
rno-miR-328a-3p	Heyl	69	-74.81	1	1	2
rno-miR-328a-5p	Heyl	71	-32.99	1	1	2
rno-miR-331-3p	Heyl	80	-47.93	1	1	2
rno-miR-3552	Heyl	69	-44.38	1	1	2
rno-miR-3594-5p	Heyl	80	-62.4	1	1	2
rno-miR-370-3p	Heyl	89	-45.7	1	1	2
rno-miR-423-5p	Heyl	79	-24.34	1	1	2
rno-miR-484	Heyl	65	-108.07	1	1	2
rno-miR-532-3p	Heyl	92	-38.71	1	1	2
rno-miR-6315	Heyl	90	-18.1	1	1	2
rno-miR-6332	Heyl	58	-53.67	1	1	2
rno-miR-6334	Heyl	58	-147.85	1	1	2
rno-miR-652-5p	Heyl	67	-65.39	1	1	2
rno-miR-711	Heyl	52	-50.29	1	1	2
rno-miR-760-3p	Heyl	86	-157.11	1	1	2
rno-miR-128-1-5p	Hira	97	-20.84	1	1	2
rno-miR-128-2-5p	Hira	97	-22.81	1	1	2
rno-miR-3065-3p	Hira	55	-46.49	1	1	2
rno-miR-3072	Hira	96	-22.35	1	1	2
rno-miR-3541	Hira	74	-19.99	1	1	2
rno-miR-484	Hira	53	-44.66	1	1	2
rno-miR-6334	Hira	50	-45.89	1	1	2
rno-miR-7578	Hira	91	-27.09	1	1	2
rno-miR-760-3p	Hira	81	-17.85	1	1	2
rno-miR-762	Hira	81	-37.57	1	1	2
rno-miR-343	Hmgcs2	92	-20.61	1	1	2
rno-miR-760-3p	Hmgcs2	56	-39.97	1	1	2
rno-miR-351-5p	Hpd	69	-33.71	1	1	2
rno-miR-3557-3p	Hprt1	65	-21.48	1	1	2
rno-miR-484	Hprt1	83	-14.99	1	1	2
rno-miR-6334	Hprt1	85	-15.02	1	1	2
rno-miR-93-3p	Hprt1	90	-17.47	1	1	2
rno-miR-1188-5p	Itgal	83	-24.29	1	1	2
rno-miR-3099	Itgal	95	-24.46	1	1	2
rno-miR-324-3p	Itgal	91	-21.82	1	1	2
rno-miR-326-5p	Itgal	57	-24.83	1	1	2
rno-miR-328a-3p	Itgal	84	-31.6	1	1	2
rno-miR-3594-5p	Itgal	75	-19.71	1	1	2
rno-miR-665	Itgal	76	-26.56	1	1	2
rno-miR-207	Kcnv2	77	-30.21	1	1	2
rno-miR-23a-5p	Kcnv2	89	-17.37	1	1	2
rno-miR-296-5p	Kcnv2	85	-29.65	1	1	2
rno-miR-326-3p	Kcnv2	87	-13.41	1	1	2
rno-miR-326-5p	Kcnv2	85	-71.63	1	1	2
rno-miR-328a-5p	Kcnv2	57	-41.21	1	1	2
rno-miR-330-5p	Kcnv2	87	-58.46	1	1	2
rno-miR-351-5p	Kcnv2	63	-23.69	1	1	2
rno-miR-3594-5p	Kcnv2	77	-16.4	1	1	2
rno-miR-370-3p	Kcnv2	93	-23.69	1	1	2
rno-miR-6318	Kcnv2	92	-19.86	1	1	2
rno-miR-665	Kcnv2	59	-22.71	1	1	2
rno-miR-709	Kcnv2	50	-66.23	1	1	2
rno-miR-760-5p	Kcnv2	66	-39.69	1	1	2
rno-miR-326-3p	Klhl14	86	-21.09	1	1	2
rno-miR-330-5p	Klhl14	85	-21.62	1	1	2
rno-miR-331-3p	Lama1	99	-19.49	1	1	2
rno-miR-370-3p	Lama1	85	-18.07	1	1	2
rno-miR-6332	Lama1	79	-17.52	1	1	2
rno-miR-760-3p	Lama1	82	-23.02	1	1	2
rno-miR-764-5p	Lama1	92	-18.73	1	1	2
rno-miR-1188-5p	Lgals9	87	-21.05	1	1	2
rno-miR-23a-5p	Lgals9	69	-19.09	1	1	2
rno-miR-3544	Lgals9	62	-22.58	1	1	2
rno-miR-540-3p	Lgals9	52	-28.4	1	1	2
rno-miR-673-5p	Lgals9	55	-26.19	1	1	2
rno-miR-760-5p	Lgals9	97	-17.3	1	1	2
rno-miR-1956-5p	Lgals9	90	-21.13	1	1	2
rno-miR-351-5p	Lgals9	75	-26.54	1	1	2
rno-miR-3552	Lgals9	50	-16.61	1	1	2
rno-miR-361-3p	Lgals9	74	-48.55	1	1	2
rno-miR-378a-3p	Lgals9	50	-38.18	1	1	2
rno-miR-6318	Lgals9	59	-23.4	1	1	2
rno-miR-665	Lgals9	62	-41.68	1	1	2
rno-miR-361-3p	Lig1	84	-41.9	1	1	2
rno-miR-146b-3p	Lipg	87	-15.89	1	1	2
rno-miR-326-3p	Lipg	93	-15.94	1	1	2
rno-miR-330-5p	Lipg	93	-25.94	1	1	2
rno-miR-3552	Lipg	92	-22.38	1	1	2
rno-miR-3557-3p	Lipg	95	-43.99	1	1	2
rno-miR-532-3p	Lipg	71	-54.78	1	1	2
rno-miR-6315	Lipg	85	-22.59	1	1	2
rno-miR-665	Lipg	92	-16.96	1	1	2
rno-miR-760-5p	Lipg	71	-44.34	1	1	2
rno-miR-92b-5p	Lipg	98	-23.36	1	1	2
rno-miR-331-3p	LOC685716	93	-17.55	1	1	2
rno-miR-139-5p	LOC688583	96	-13.93	1	1	2
rno-miR-3072	LOC688583	51	-25.23	1	1	2
rno-miR-673-5p	LOC688583	81	-15.36	1	1	2
rno-miR-702-3p	LOC688583	88	-16.07	1	1	2
rno-miR-6315	Lrrc25	92	-21.08	1	1	2
rno-miR-762	Lrrc25	94	-26.64	1	1	2
rno-miR-93-3p	Mff	79	-14.46	1	1	2
rno-miR-93-3p	Mff	79	-14.46	1	1	2
rno-miR-93-3p	Mff	79	-14.46	1	1	2
rno-miR-199a-5p	Mrvi1	90	-14.8	1	1	2
rno-miR-210-5p	Mrvi1	84	-47.02	1	1	2
rno-miR-326-5p	Mrvi1	68	-69.35	1	1	2
rno-miR-3552	Mrvi1	75	-14.65	1	1	2
rno-miR-370-3p	Mrvi1	75	-98.33	1	1	2
rno-miR-146b-3p	Ms4a6bl	99	-15.61	1	1	2
rno-miR-210-5p	Ms4a6bl	82	-18.19	1	1	2
rno-miR-210-5p	Ms4a6bl	82	-18.19	1	1	2
rno-miR-1956-5p	Nde1	74	-23.17	1	1	2
rno-miR-330-3p	Nde1	89	-16.66	1	1	2
rno-miR-3552	Nde1	66	-39.89	1	1	2
rno-miR-532-3p	Nde1	79	-27.71	1	1	2
rno-miR-6318	Nde1	85	-22.61	1	1	2
rno-miR-709	Nde1	90	-19.58	1	1	2
rno-miR-345-3p	Ndufa10l1	95	-16.94	1	1	2
rno-miR-423-5p	Ndufa10l1	94	-28.85	1	1	2
rno-miR-210-5p	Ndufa10l1	93	-19.49	1	1	2
rno-miR-345-3p	Ndufa10l1	95	-16.94	1	1	2
rno-miR-423-5p	Ndufa10l1	95	-28.85	1	1	2
rno-miR-210-5p	Nfs1	84	-17.71	1	1	2
rno-miR-3099	Nfs1	75	-39.85	1	1	2
rno-miR-652-3p	Nfs1	64	-23.94	1	1	2
rno-miR-3557-3p	Npy	97	-18.77	1	1	2
rno-miR-298-5p	Nxph3	53	-43.51	1	1	2
rno-miR-343	Nxph3	52	-25.11	1	1	2
rno-miR-3541	Nxph3	68	-54.76	1	1	2
rno-miR-504	Nxph3	88	-24.34	1	1	2
rno-miR-93-3p	Nxph3	77	-40.76	1	1	2
rno-miR-139-3p	Ocln	65	-21.18	1	1	2
rno-miR-199a-5p	Ocln	88	-30.81	1	1	2
rno-miR-324-3p	Ocln	74	-29.28	1	1	2
rno-miR-326-3p	Ocln	59	-21.63	1	1	2
rno-miR-330-5p	Ocln	60	-20.42	1	1	2
rno-miR-339-5p	Ocln	82	-36.1	1	1	2
rno-miR-3544	Ocln	76	-17.87	1	1	2
rno-miR-673-5p	Ocln	73	-21.69	1	1	2
rno-miR-139-3p	Ocln	65	-21.18	1	1	2
rno-miR-199a-5p	Ocln	92	-30.81	1	1	2
rno-miR-324-3p	Ocln	90	-29.28	1	1	2
rno-miR-326-3p	Ocln	59	-21.63	1	1	2
rno-miR-330-5p	Ocln	60	-20.42	1	1	2
rno-miR-339-5p	Ocln	82	-18.97	1	1	2
rno-miR-673-5p	Ocln	73	-21.69	1	1	2
rno-miR-139-3p	Opn4	55	-52.08	1	1	2
rno-miR-199a-5p	Opn4	93	-13.3	1	1	2
rno-miR-6315	Opn4	63	-22.32	1	1	2
rno-miR-6318	Opn4	95	-41.68	1	1	2
rno-miR-361-3p	Otop3	75	-48.1	1	1	2
rno-miR-760-3p	Otop3	74	-16.25	1	1	2
rno-miR-298-5p	P2ry10	79	-18.54	1	1	2
rno-miR-532-3p	P2ry10	94	-14.25	1	1	2
rno-miR-6318	P2ry10	99	-24.63	1	1	2
rno-miR-7578	P2ry10	98	-17.98	1	1	2
rno-miR-324-3p	Phyhd1	95	-17.47	1	1	2
rno-miR-339-5p	Phyhd1	93	-21.4	1	1	2
rno-miR-711	Phyhd1	81	-21.28	1	1	2
rno-miR-1956-5p	Pla2g3	66	-19.71	1	1	2
rno-miR-3065-3p	Pla2g3	97	-22.99	1	1	2
rno-miR-3541	Pla2g3	93	-25.37	1	1	2
rno-miR-378a-3p	Pla2g3	58	-47.76	1	1	2
rno-miR-326-5p	Pnpla2	88	-53.55	1	1	2
rno-miR-3541	Pnpla2	86	-24.3	1	1	2
rno-miR-3562	Pnpla2	53	-24.17	1	1	2
rno-miR-3594-5p	Pnpla2	75	-23.24	1	1	2
rno-miR-361-3p	Pnpla2	71	-25.81	1	1	2
rno-miR-504	Pnpla2	50	-17.43	1	1	2
rno-miR-665	Pnpla2	70	-45.05	1	1	2
rno-miR-709	Pnpla2	84	-22.74	1	1	2
rno-miR-762	Prlhr	87	-20.96	1	1	2
rno-miR-207	Psmb8	91	-12.49	1	1	2
rno-miR-346	Psmb8	65	-40.74	1	1	2
rno-miR-351-5p	Psmb8	92	-28.17	1	1	2
rno-miR-361-3p	Psmb8	80	-24.89	1	1	2
rno-miR-3557-3p	Ptger3	95	-19.48	1	1	2
rno-miR-6328	Qdpr	73	-23.52	1	1	2
rno-miR-297	Rabif	58	-19.79	1	1	2
rno-miR-345-3p	Rabif	95	-28.9	1	1	2
rno-miR-346	Rabif	87	-20.21	1	1	2
rno-miR-3544	Rabif	79	-19.63	1	1	2
rno-miR-6332	Rabif	90	-45.5	1	1	2
rno-miR-760-5p	Rabif	60	-31.71	1	1	2
rno-miR-764-5p	Rabif	92	-17.09	1	1	2
rno-miR-93-3p	Rabif	65	-15.43	1	1	2
rno-miR-3557-3p	Rarres1	71	-21.02	1	1	2
rno-miR-370-3p	Rarres1	86	-29.79	1	1	2
rno-miR-6318	Rarres1	76	-22.58	1	1	2
rno-miR-540-3p	Reps1	66	-16.99	1	1	2
rno-miR-6318	Reps1	88	-16.65	1	1	2
rno-miR-764-5p	Reps1	93	-16.09	1	1	2
rno-miR-3065-3p	Rfxapl1	72	-24.27	1	1	2
rno-miR-3557-3p	Rfxapl1	74	-38.43	1	1	2
rno-miR-128-1-5p	Rin1	85	-25.88	1	1	2
rno-miR-128-2-5p	Rin1	85	-24.42	1	1	2
rno-miR-140-3p	Rin1	83	-17.84	1	1	2
rno-miR-210-5p	Rin1	90	-16.78	1	1	2
rno-miR-331-3p	Rin1	79	-46.3	1	1	2
rno-miR-345-3p	Rin1	72	-94.31	1	1	2
rno-miR-346	Rin1	53	-42.18	1	1	2
rno-miR-3544	Rin1	83	-40.26	1	1	2
rno-miR-361-3p	Rin1	60	-62.12	1	1	2
rno-miR-6318	Rin1	91	-45.81	1	1	2
rno-miR-709	Rin1	79	-43.68	1	1	2
rno-miR-7578	Rin1	76	-19.68	1	1	2
rno-miR-764-3p	Rin1	95	-39.82	1	1	2
rno-miR-764-5p	Rin1	93	-12.37	1	1	2
rno-miR-150-3p	Rpl39l	61	-18.73	1	1	2
rno-miR-760-5p	Rpl39l	89	-18.46	1	1	2
rno-miR-199a-5p	Rpusd2	99	-13.2	1	1	2
rno-miR-351-5p	Rpusd2	83	-22.75	1	1	2
rno-miR-665	Rpusd2	89	-24.71	1	1	2
rno-miR-709	Rpusd2	67	-26.1	1	1	2
rno-miR-326-3p	RT1-A2	67	-14.58	1	1	2
rno-miR-330-3p	RT1-A2	90	-35.47	1	1	2
rno-miR-330-5p	RT1-A2	77	-23.43	1	1	2
rno-miR-345-3p	RT1-A2	88	-49.56	1	1	2
rno-miR-3557-3p	RT1-A2	90	-45.44	1	1	2
rno-miR-6332	RT1-A2	62	-42.85	1	1	2
rno-miR-760-3p	RT1-A2	65	-25.98	1	1	2
rno-miR-345-3p	RT1-CE4	89	-18.85	1	1	2
rno-miR-3557-3p	RT1-CE4	91	-38.84	1	1	2
rno-miR-6332	RT1-CE4	81	-22.57	1	1	2
rno-miR-760-3p	RT1-CE4	74	-23.63	1	1	2
rno-miR-874-3p	RT1-CE4	91	-20.85	1	1	2
rno-miR-345-3p	RT1-CE4	89	-18.85	1	1	2
rno-miR-3557-3p	RT1-CE4	63	-24.25	1	1	2
rno-miR-423-5p	RT1-CE4	96	-45.96	1	1	2
rno-miR-6332	RT1-CE4	81	-22.57	1	1	2
rno-miR-673-5p	RT1-CE4	76	-16.86	1	1	2
rno-miR-760-3p	RT1-CE4	75	-19.84	1	1	2
rno-miR-345-3p	RT1-CE4	89	-18.85	1	1	2
rno-miR-3557-3p	RT1-CE4	91	-38.84	1	1	2
rno-miR-6332	RT1-CE4	85	-22.57	1	1	2
rno-miR-760-3p	RT1-CE4	74	-23.63	1	1	2
rno-miR-330-3p	RT1-CE4	84	-16.65	1	1	2
rno-miR-345-3p	RT1-CE4	89	-18.85	1	1	2
rno-miR-3557-3p	RT1-CE4	92	-21.19	1	1	2
rno-miR-6332	RT1-CE4	84	-21.51	1	1	2
rno-miR-760-3p	RT1-CE4	75	-23.63	1	1	2
rno-miR-207	RT1-T24-1	84	-29.13	1	1	2
rno-miR-3541	Six2	57	-26.2	1	1	2
rno-miR-709	Six2	94	-23.63	1	1	2
rno-miR-330-3p	Slc18a1	79	-25.21	1	1	2
rno-miR-3557-3p	Slc18a1	97	-23.75	1	1	2
rno-miR-532-3p	Slc18a1	87	-22.55	1	1	2
rno-miR-1188-5p	Slc24a5	94	-20.95	1	1	2
rno-miR-532-3p	Slc24a5	87	-16.97	1	1	2
rno-miR-149-5p	Slc2a9	62	-24.41	1	1	2
rno-miR-199a-5p	Slc2a9	62	-47.51	1	1	2
rno-miR-328a-3p	Slc2a9	65	-28.08	1	1	2
rno-miR-345-3p	Slc2a9	63	-46.91	1	1	2
rno-miR-6318	Slc2a9	93	-16.52	1	1	2
rno-miR-665	Slc2a9	74	-46.44	1	1	2
rno-miR-7578	Slc2a9	67	-27.55	1	1	2
rno-miR-760-3p	Slc2a9	84	-23.93	1	1	2
rno-miR-149-5p	Slc2a9	62	-24.41	1	1	2
rno-miR-199a-5p	Slc2a9	62	-47.51	1	1	2
rno-miR-328a-3p	Slc2a9	65	-28.08	1	1	2
rno-miR-345-3p	Slc2a9	63	-46.91	1	1	2
rno-miR-6318	Slc2a9	93	-16.52	1	1	2
rno-miR-665	Slc2a9	74	-46.44	1	1	2
rno-miR-7578	Slc2a9	67	-27.55	1	1	2
rno-miR-760-3p	Slc2a9	84	-23.93	1	1	2
rno-miR-1956-5p	Sox18	66	-27.14	1	1	2
rno-miR-3557-3p	Sox18	75	-26.36	1	1	2
rno-miR-3594-5p	Sox18	92	-18.34	1	1	2
rno-miR-652-5p	Sox18	86	-28.48	1	1	2
rno-miR-764-3p	Sox18	90	-30.37	1	1	2
rno-miR-3072	Srcap	78	-21.4	1	1	2
rno-miR-1956-5p	Srm	72	-25.29	1	1	2
rno-miR-667-5p	Srm	97	-22.07	1	1	2
rno-miR-139-5p	Surf2	65	-13.97	1	1	2
rno-miR-199a-5p	Surf2	50	-16.52	1	1	2
rno-miR-484	Surf2	64	-19.36	1	1	2
rno-miR-6315	Surf2	81	-53.83	1	1	2
rno-miR-6334	Surf2	72	-25.07	1	1	2
rno-miR-128-1-5p	Tbcb	95	-17.23	1	1	2
rno-miR-128-2-5p	Tbcb	95	-17.66	1	1	2
rno-miR-210-5p	Tbcb	91	-15.09	1	1	2
rno-miR-423-5p	Tbcb	78	-16.79	1	1	2
rno-miR-297	Tgfbi	64	-12.69	1	1	2
rno-miR-3594-5p	Tgfbi	72	-68.07	1	1	2
rno-miR-6332	Tgfbi	51	-21.77	1	1	2
rno-miR-7578	Tgfbi	58	-26.27	1	1	2
rno-miR-150-3p	Tmem106a	95	-12.91	1	1	2
rno-miR-199a-5p	Tmem106a	90	-13.7	1	1	2
rno-miR-3099	Tmem106a	66	-19.28	1	1	2
rno-miR-343	Tmem106a	92	-30.28	1	1	2
rno-miR-345-3p	Tmem106a	82	-25.85	1	1	2
rno-miR-3557-3p	Tmem106a	65	-17.09	1	1	2
rno-miR-361-3p	Tmem106a	96	-17.15	1	1	2
rno-miR-532-3p	Tmem106a	97	-20.43	1	1	2
rno-miR-6318	Tmem106a	70	-45.23	1	1	2
rno-miR-665	Tmem106a	56	-49.51	1	1	2
rno-miR-760-3p	Tmem106a	88	-15.4	1	1	2
rno-miR-652-5p	Tnnt1	84	-22.86	1	1	2
rno-miR-711	Tnnt1	89	-21	1	1	2
rno-miR-7578	Tnnt1	54	-16.81	1	1	2
rno-miR-711	Tnnt1	90	-21	1	1	2
rno-miR-7578	Tnnt1	54	-16.81	1	1	2
rno-miR-709	Tpbg	95	-17.34	1	1	2
rno-miR-709	Tpbg	95	-17.34	1	1	2
rno-miR-3594-5p	Trpc1	60	-20.11	1	1	2
rno-miR-6315	Trpc1	83	-17.1	1	1	2
rno-miR-760-3p	Trpc1	51	-20.54	1	1	2
rno-miR-762	Trpc1	71	-25.72	1	1	2
rno-miR-3594-5p	Trpc1	60	-20.11	1	1	2
rno-miR-6315	Trpc1	83	-17.1	1	1	2
rno-miR-760-3p	Trpc1	51	-20.54	1	1	2
rno-miR-762	Trpc1	71	-25.72	1	1	2
rno-miR-1188-5p	Twist1	57	-26.23	1	1	2
rno-miR-207	Twist1	78	-15.01	1	1	2
rno-miR-298-5p	Twist1	97	-39.73	1	1	2
rno-miR-326-3p	Twist1	74	-24.39	1	1	2
rno-miR-330-5p	Twist1	58	-26.12	1	1	2
rno-miR-6328	Twist1	76	-18.15	1	1	2
rno-miR-139-5p	Usp48	71	-11.2	1	1	2
rno-miR-140-3p	Usp48	69	-22.06	1	1	2
rno-miR-298-5p	Usp48	75	-18.47	1	1	2
rno-miR-3065-3p	Usp48	52	-42.43	1	1	2
rno-miR-328a-3p	Usp48	56	-12.2	1	1	2
rno-miR-339-5p	Usp48	66	-17.91	1	1	2
rno-miR-343	Usp48	84	-50.4	1	1	2
rno-miR-3541	Usp48	92	-21.75	1	1	2
rno-miR-3557-3p	Usp48	70	-22.76	1	1	2
rno-miR-504	Usp48	69	-20.84	1	1	2
rno-miR-760-3p	Usp48	62	-49.58	1	1	2
rno-miR-652-5p	Vwc2l	63	-27.48	1	1	2
rno-miR-140-3p	Yipf7	82	-17.96	1	1	2
rno-miR-345-3p	Yipf7	82	-23.83	1	1	2
rno-miR-3557-3p	Yipf7	98	-20.85	1	1	2
rno-miR-93-3p	Yipf7	98	-18.03	1	1	2

## Sheet: miRNA-DEmRNAs
miRNA ID	Target Symbol	TargetScan_score	miranda_Energy	TargetScan	miRanda	Total
rno-miR-331-3p	Adam32	81	-32.88	1	1	2
rno-miR-139-5p	Adamts2	81	-14	1	1	2
rno-miR-140-3p	Adamts2	94	-34.48	1	1	2
rno-miR-210-5p	Adamts2	55	-16.12	1	1	2
rno-miR-23a-5p	Adamts2	76	-50.83	1	1	2
rno-miR-324-3p	Adamts2	81	-40.21	1	1	2
rno-miR-328a-5p	Adamts2	61	-77.23	1	1	2
rno-miR-343	Adamts2	90	-46.97	1	1	2
rno-miR-346	Adamts2	64	-24.35	1	1	2
rno-miR-3557-3p	Adamts2	84	-40.23	1	1	2
rno-miR-370-3p	Adamts2	77	-23.55	1	1	2
rno-miR-540-3p	Adamts2	53	-23.3	1	1	2
rno-miR-6318	Adamts2	92	-45.83	1	1	2
rno-miR-6334	Adamts2	64	-48.07	1	1	2
rno-miR-665	Adamts2	63	-93.35	1	1	2
rno-miR-709	Adamts2	59	-26.01	1	1	2
rno-miR-760-3p	Adamts2	71	-20.83	1	1	2
rno-miR-3557-3p	Adamts2	84	-20.45	1	1	2
rno-miR-324-3p	Aldh9a1	86	-69.43	1	1	2
rno-miR-423-5p	Aldh9a1	77	-20.14	1	1	2
rno-miR-6328	Aldh9a1	89	-21.25	1	1	2
rno-miR-762	Aldh9a1	88	-17.84	1	1	2
rno-miR-298-5p	Aloxe3	57	-27.64	1	1	2
rno-miR-326-3p	Aloxe3	86	-20.67	1	1	2
rno-miR-330-5p	Aloxe3	84	-23.38	1	1	2
rno-miR-331-3p	Aloxe3	91	-22.79	1	1	2
rno-miR-345-3p	Aloxe3	80	-25.07	1	1	2
rno-miR-343	Ankrd1	61	-53.79	1	1	2
rno-miR-3594-5p	Ankrd1	87	-22.77	1	1	2
rno-miR-298-5p	Aph1b	90	-22.34	1	1	2
rno-miR-3099	Aph1b	65	-20.75	1	1	2
rno-miR-3552	Aph1b	62	-32.86	1	1	2
rno-miR-3557-3p	Aph1b	54	-21.62	1	1	2
rno-miR-361-3p	Aph1b	50	-19.82	1	1	2
rno-miR-711	Aph1b	62	-22.61	1	1	2
rno-miR-298-5p	Aph1b	89	-57.56	1	1	2
rno-miR-3099	Aph1b	65	-20.75	1	1	2
rno-miR-3552	Aph1b	62	-32.86	1	1	2
rno-miR-3557-3p	Aph1b	54	-21.62	1	1	2
rno-miR-711	Aph1b	57	-22.61	1	1	2
rno-miR-139-5p	Apold1	63	-10.28	1	1	2
rno-miR-326-3p	Apold1	74	-13.15	1	1	2
rno-miR-330-5p	Apold1	74	-39.63	1	1	2
rno-miR-345-3p	Apold1	73	-54.37	1	1	2
rno-miR-3541	Apold1	66	-35.04	1	1	2
rno-miR-3557-3p	Apold1	65	-53.49	1	1	2
rno-miR-3562	Apold1	68	-20.39	1	1	2
rno-miR-504	Apold1	88	-21.13	1	1	2
rno-miR-874-3p	Apold1	81	-18.3	1	1	2
rno-miR-1188-5p	Arc	65	-24.73	1	1	2
rno-miR-149-5p	Arc	50	-21.36	1	1	2
rno-miR-210-5p	Arc	53	-17.45	1	1	2
rno-miR-423-5p	Arc	76	-16.79	1	1	2
rno-miR-6318	Arc	72	-21.18	1	1	2
rno-miR-667-5p	Arc	74	-93.3	1	1	2
rno-miR-760-3p	Arc	84	-71.58	1	1	2
rno-miR-92b-5p	Arc	61	-28.1	1	1	2
rno-miR-1188-5p	Arc	65	-56.78	1	1	2
rno-miR-149-5p	Arc	50	-21.36	1	1	2
rno-miR-210-5p	Arc	53	-17.45	1	1	2
rno-miR-423-5p	Arc	76	-16.79	1	1	2
rno-miR-6318	Arc	72	-21.18	1	1	2
rno-miR-667-5p	Arc	74	-93.3	1	1	2
rno-miR-760-3p	Arc	84	-71.58	1	1	2
rno-miR-92b-5p	Arc	61	-28.1	1	1	2
rno-miR-7578	Armcx1	87	-23.87	1	1	2
rno-miR-3099	Atf3	86	-23.76	1	1	2
rno-miR-339-5p	Atf3	63	-20.58	1	1	2
rno-miR-3557-3p	Atf3	78	-19.44	1	1	2
rno-miR-484	Atf3	76	-22.03	1	1	2
rno-miR-6334	Atf3	82	-46.76	1	1	2
rno-miR-673-5p	Atf3	63	-18.21	1	1	2
rno-miR-764-3p	Atf3	62	-19.82	1	1	2
rno-miR-874-3p	Atf3	75	-49.24	1	1	2
rno-miR-93-3p	Atf3	56	-18.22	1	1	2
rno-miR-3099	Atf3	82	-23.76	1	1	2
rno-miR-339-5p	Atf3	58	-20.58	1	1	2
rno-miR-3557-3p	Atf3	78	-19.44	1	1	2
rno-miR-484	Atf3	76	-22.03	1	1	2
rno-miR-6334	Atf3	82	-46.76	1	1	2
rno-miR-673-5p	Atf3	58	-18.21	1	1	2
rno-miR-764-3p	Atf3	54	-19.82	1	1	2
rno-miR-874-3p	Atf3	69	-49.24	1	1	2
rno-miR-93-3p	Atf3	56	-18.22	1	1	2
rno-miR-1188-5p	Baiap3	80	-19.45	1	1	2
rno-miR-326-5p	Baiap3	63	-103.58	1	1	2
rno-miR-328a-5p	Baiap3	60	-78.42	1	1	2
rno-miR-345-3p	Baiap3	66	-47.64	1	1	2
rno-miR-346	Baiap3	57	-42.64	1	1	2
rno-miR-351-5p	Baiap3	67	-99.22	1	1	2
rno-miR-3541	Baiap3	85	-22.1	1	1	2
rno-miR-3562	Baiap3	95	-150.72	1	1	2
rno-miR-3594-5p	Baiap3	71	-68.7	1	1	2
rno-miR-370-3p	Baiap3	56	-46.25	1	1	2
rno-miR-504	Baiap3	63	-58.59	1	1	2
rno-miR-665	Baiap3	92	-43.17	1	1	2
rno-miR-673-5p	Baiap3	90	-16.79	1	1	2
rno-miR-760-3p	Baiap3	78	-17.17	1	1	2
rno-miR-874-3p	Baiap3	63	-20.58	1	1	2
rno-miR-210-5p	Bcl6b	61	-19.55	1	1	2
rno-miR-339-5p	Bcl6b	52	-54.57	1	1	2
rno-miR-343	Bcl6b	93	-20.32	1	1	2
rno-miR-540-3p	Bcl6b	50	-23.37	1	1	2
rno-miR-6328	Bcl6b	86	-15.03	1	1	2
rno-miR-673-5p	Bcl6b	86	-23.31	1	1	2
rno-miR-709	Bcl6b	82	-21.59	1	1	2
rno-miR-760-5p	Bcl6b	97	-44.8	1	1	2
rno-miR-149-5p	Btg2	86	-36.9	1	1	2
rno-miR-199a-5p	Btg2	60	-19.86	1	1	2
rno-miR-328a-5p	Btg2	50	-56.34	1	1	2
rno-miR-351-5p	Btg2	59	-19.4	1	1	2
rno-miR-3594-5p	Btg2	81	-42.58	1	1	2
rno-miR-361-3p	Btg2	99	-19.73	1	1	2
rno-miR-6328	Btg2	85	-25.63	1	1	2
rno-miR-665	Btg2	56	-78.25	1	1	2
rno-miR-673-5p	Btg2	93	-48.03	1	1	2
rno-miR-702-3p	Btg2	63	-37.72	1	1	2
rno-miR-764-3p	Btg2	51	-15.97	1	1	2
rno-miR-92b-5p	Btg2	55	-110.48	1	1	2
rno-miR-210-5p	C1qc	95	-14.97	1	1	2
rno-miR-504	C4b	73	-23.44	1	1	2
rno-miR-146b-3p	Calb1	97	-15.31	1	1	2
rno-miR-210-5p	Calb1	99	-15.44	1	1	2
rno-miR-146b-3p	Calb2	56	-20.5	1	1	2
rno-miR-326-5p	Calb2	52	-26.59	1	1	2
rno-miR-328a-5p	Calb2	58	-35.24	1	1	2
rno-miR-673-5p	Calb2	69	-14.43	1	1	2
rno-miR-764-3p	Calb2	60	-19.62	1	1	2
rno-miR-326-3p	Cartpt	89	-12.94	1	1	2
rno-miR-330-5p	Cartpt	89	-18.59	1	1	2
rno-miR-6332	Cartpt	82	-49.95	1	1	2
rno-miR-140-3p	Cbln1	72	-25.78	1	1	2
rno-miR-199a-5p	Cbln1	69	-19.11	1	1	2
rno-miR-23a-5p	Cbln1	84	-25.63	1	1	2
rno-miR-326-5p	Cbln1	74	-67.33	1	1	2
rno-miR-328a-5p	Cbln1	68	-89.01	1	1	2
rno-miR-484	Cbln1	57	-18.22	1	1	2
rno-miR-6334	Cbln1	60	-29.63	1	1	2
rno-miR-702-3p	Cbln1	64	-47.99	1	1	2
rno-miR-711	Cbln1	85	-22.25	1	1	2
rno-miR-23a-5p	Cd151	58	-29.52	1	1	2
rno-miR-3072	Cd151	94	-21.09	1	1	2
rno-miR-3562	Cd151	84	-24.47	1	1	2
rno-miR-3594-5p	Cd151	69	-24.8	1	1	2
rno-miR-6332	Cd151	97	-41.45	1	1	2
rno-miR-673-5p	Cd151	64	-18.37	1	1	2
rno-miR-6332	Cd3e	72	-19.3	1	1	2
rno-miR-665	Cd3e	72	-31.77	1	1	2
rno-miR-764-3p	Cd3e	69	-17.86	1	1	2
rno-miR-326-5p	Cd3e	94	-31.23	1	1	2
rno-miR-3562	Cd3e	68	-24.54	1	1	2
rno-miR-6332	Cd3e	68	-19.3	1	1	2
rno-miR-665	Cd3e	72	-31.77	1	1	2
rno-miR-764-3p	Cd3e	69	-17.86	1	1	2
rno-miR-3099	Cftr	88	-16.5	1	1	2
rno-miR-667-5p	Cftr	84	-18.7	1	1	2
rno-miR-1306-5p	Clcf1	56	-24.86	1	1	2
rno-miR-149-5p	Clcf1	93	-22.53	1	1	2
rno-miR-326-5p	Clcf1	64	-69.97	1	1	2
rno-miR-328a-5p	Clcf1	66	-62.76	1	1	2
rno-miR-343	Clcf1	70	-18.94	1	1	2
rno-miR-345-3p	Clcf1	96	-19.89	1	1	2
rno-miR-3562	Clcf1	85	-18.1	1	1	2
rno-miR-361-3p	Clcf1	84	-53.08	1	1	2
rno-miR-423-5p	Clcf1	98	-20.15	1	1	2
rno-miR-709	Clcf1	63	-24.59	1	1	2
rno-miR-760-5p	Clcf1	89	-22.35	1	1	2
rno-miR-764-3p	Clcf1	69	-18.6	1	1	2
rno-miR-128-2-5p	Clip3	83	-26.18	1	1	2
rno-miR-199a-5p	Clip3	59	-22.85	1	1	2
rno-miR-210-5p	Clip3	87	-20.42	1	1	2
rno-miR-23a-5p	Clip3	55	-64.19	1	1	2
rno-miR-296-5p	Clip3	52	-21.14	1	1	2
rno-miR-298-5p	Clip3	70	-27.19	1	1	2
rno-miR-326-3p	Clip3	67	-20.91	1	1	2
rno-miR-326-5p	Clip3	72	-46.55	1	1	2
rno-miR-330-3p	Clip3	87	-13.93	1	1	2
rno-miR-330-5p	Clip3	60	-53.95	1	1	2
rno-miR-343	Clip3	87	-16.78	1	1	2
rno-miR-351-5p	Clip3	58	-25.78	1	1	2
rno-miR-361-3p	Clip3	59	-31.52	1	1	2
rno-miR-6332	Clip3	90	-80.72	1	1	2
rno-miR-667-5p	Clip3	52	-19.39	1	1	2
rno-miR-760-5p	Clip3	72	-19.35	1	1	2
rno-miR-874-3p	Clip3	67	-22.13	1	1	2
rno-miR-3099	Clspn	81	-17.65	1	1	2
rno-miR-326-5p	Clspn	83	-18.72	1	1	2
rno-miR-378a-3p	Clspn	66	-15.17	1	1	2
rno-miR-532-3p	Clspn	71	-49.68	1	1	2
rno-miR-702-3p	Clspn	73	-27.3	1	1	2
rno-miR-92b-5p	Clspn	75	-26.93	1	1	2
rno-miR-3541	Cpne1	91	-20.43	1	1	2
rno-miR-423-5p	Cpne1	59	-26.36	1	1	2
rno-miR-351-5p	Dcst1	95	-31.35	1	1	2
rno-miR-1306-5p	Dgcr2	82	-19.01	1	1	2
rno-miR-298-5p	Dgcr2	93	-69.28	1	1	2
rno-miR-328a-3p	Dgcr2	63	-22.6	1	1	2
rno-miR-330-3p	Dgcr2	83	-13.23	1	1	2
rno-miR-3544	Dgcr2	56	-35.83	1	1	2
rno-miR-361-3p	Dgcr2	56	-42.77	1	1	2
rno-miR-370-3p	Dgcr2	93	-17.48	1	1	2
rno-miR-423-5p	Dgcr2	71	-25.96	1	1	2
rno-miR-6318	Dgcr2	64	-97.17	1	1	2
rno-miR-673-5p	Dgcr2	82	-36.99	1	1	2
rno-miR-764-5p	Dgcr2	60	-12.71	1	1	2
rno-miR-207	Dusp5	50	-17.35	1	1	2
rno-miR-328a-5p	Dusp5	74	-29.45	1	1	2
rno-miR-3557-3p	Dusp5	62	-22.85	1	1	2
rno-miR-361-3p	Dusp5	93	-18.67	1	1	2
rno-miR-370-3p	Dusp5	61	-20.78	1	1	2
rno-miR-762	Dusp5	59	-21.28	1	1	2
rno-miR-298-5p	Echs1	77	-24.1	1	1	2
rno-miR-665	Echs1	72	-21.93	1	1	2
rno-miR-874-3p	Echs1	54	-20.49	1	1	2
rno-miR-149-5p	Egr2	87	-21.09	1	1	2
rno-miR-324-3p	Egr2	50	-20.42	1	1	2
rno-miR-3594-5p	Egr2	60	-21.48	1	1	2
rno-miR-504	Egr2	87	-23.19	1	1	2
rno-miR-764-5p	Egr2	79	-27	1	1	2
rno-miR-139-5p	Etnppl	54	-14.69	1	1	2
rno-miR-140-3p	Etnppl	60	-67.08	1	1	2
rno-miR-146b-3p	Etnppl	75	-16.09	1	1	2
rno-miR-1956-5p	Etnppl	86	-19.06	1	1	2
rno-miR-3065-3p	Etnppl	66	-23.66	1	1	2
rno-miR-326-3p	Etnppl	93	-18.88	1	1	2
rno-miR-330-5p	Etnppl	84	-36.59	1	1	2
rno-miR-345-3p	Etnppl	77	-20.04	1	1	2
rno-miR-351-5p	Etnppl	68	-21.92	1	1	2
rno-miR-361-3p	Etnppl	85	-41.42	1	1	2
rno-miR-484	Etnppl	87	-26.5	1	1	2
rno-miR-540-3p	Etnppl	84	-43.03	1	1	2
rno-miR-6328	Etnppl	85	-20.05	1	1	2
rno-miR-6334	Etnppl	80	-22.91	1	1	2
rno-miR-207	Fam111a	85	-72.76	1	1	2
rno-miR-93-3p	Fam111a	63	-17.57	1	1	2
rno-miR-128-1-5p	Gfap	96	-21.29	1	1	2
rno-miR-128-2-5p	Gfap	96	-29.29	1	1	2
rno-miR-298-5p	Gfap	72	-18.75	1	1	2
rno-miR-339-5p	Gfap	64	-18.84	1	1	2
rno-miR-346	Gfap	53	-22.85	1	1	2
rno-miR-3562	Gfap	56	-25.23	1	1	2
rno-miR-702-3p	Gfap	96	-22.21	1	1	2
rno-miR-504	Gfap	71	-17.53	1	1	2
rno-miR-298-5p	Gfap	69	-21.66	1	1	2
rno-miR-3099	Gfap	66	-73	1	1	2
rno-miR-326-3p	Gfap	71	-34.87	1	1	2
rno-miR-330-5p	Gfap	63	-43.82	1	1	2
rno-miR-540-3p	Gfap	53	-23.6	1	1	2
rno-miR-6315	Gfap	96	-24.93	1	1	2
rno-miR-709	Gfap	94	-26.23	1	1	2
rno-miR-1188-5p	Gimap4	60	-20.27	1	1	2
rno-miR-298-5p	Gimap4	62	-18.65	1	1	2
rno-miR-326-3p	Gimap4	81	-18.1	1	1	2
rno-miR-330-5p	Gimap4	83	-20.97	1	1	2
rno-miR-1188-5p	Gimap4	87	-20.27	1	1	2
rno-miR-326-3p	Gimap4	83	-18.1	1	1	2
rno-miR-330-5p	Gimap4	85	-20.97	1	1	2
rno-miR-3065-3p	Gipr	64	-23.71	1	1	2
rno-miR-324-3p	Gipr	78	-26.54	1	1	2
rno-miR-326-3p	Gipr	88	-13.41	1	1	2
rno-miR-330-3p	Gipr	54	-13.77	1	1	2
rno-miR-330-5p	Gipr	88	-20.2	1	1	2
rno-miR-346	Gipr	73	-28.75	1	1	2
rno-miR-370-3p	Gipr	78	-15.67	1	1	2
rno-miR-532-3p	Gipr	63	-65.69	1	1	2
rno-miR-6318	Gipr	86	-54.74	1	1	2
rno-miR-665	Gipr	53	-47.64	1	1	2
rno-miR-764-3p	Gipr	81	-21.54	1	1	2
rno-miR-139-5p	Gja5	68	-17.92	1	1	2
rno-miR-1956-5p	Gja5	83	-43.69	1	1	2
rno-miR-199a-5p	Gja5	65	-24.35	1	1	2
rno-miR-3541	Gja5	89	-43.06	1	1	2
rno-miR-3552	Gja5	58	-17.88	1	1	2
rno-miR-504	Gja5	71	-17.32	1	1	2
rno-miR-667-5p	Gja5	74	-69.35	1	1	2
rno-miR-709	Gja5	86	-45.83	1	1	2
rno-miR-764-3p	Gja5	85	-15.67	1	1	2
rno-miR-1199-3p	Gldc	73	-55.08	1	1	2
rno-miR-139-3p	Gldc	84	-20.04	1	1	2
rno-miR-140-3p	Gldc	66	-17.38	1	1	2
rno-miR-760-3p	Gldc	87	-22.84	1	1	2
rno-miR-874-3p	Gldc	95	-35.38	1	1	2
rno-miR-1199-3p	Gldc	73	-55.08	1	1	2
rno-miR-139-3p	Gldc	84	-20.04	1	1	2
rno-miR-1956-5p	Gns	52	-27.6	1	1	2
rno-miR-210-5p	Gns	78	-17.71	1	1	2
rno-miR-298-5p	Gns	55	-115.1	1	1	2
rno-miR-326-5p	Gns	68	-46.12	1	1	2
rno-miR-328a-5p	Gns	54	-45.37	1	1	2
rno-miR-331-3p	Gns	51	-21.38	1	1	2
rno-miR-3562	Gns	65	-48.93	1	1	2
rno-miR-3594-5p	Gns	96	-26.54	1	1	2
rno-miR-361-3p	Gns	52	-53.96	1	1	2
rno-miR-378a-3p	Gns	78	-40.6	1	1	2
rno-miR-6332	Gns	77	-21.1	1	1	2
rno-miR-326-5p	Gns	68	-23.3	1	1	2
rno-miR-328a-5p	Gns	55	-20.8	1	1	2
rno-miR-361-3p	Gns	52	-32.72	1	1	2
rno-miR-6318	Gorasp2	60	-28.11	1	1	2
rno-miR-760-5p	Gorasp2	76	-19.04	1	1	2
rno-miR-23a-5p	Gpr160	63	-24.66	1	1	2
rno-miR-361-3p	Gpr160	85	-20.79	1	1	2
rno-miR-665	Gpr160	56	-25.52	1	1	2
rno-miR-764-3p	Gpr160	75	-15.88	1	1	2
rno-miR-7578	Grifin	88	-13.61	1	1	2
rno-miR-298-5p	Hcfc1	64	-23.68	1	1	2
rno-miR-324-3p	Hcfc1	69	-31.08	1	1	2
rno-miR-326-5p	Hcfc1	92	-18.68	1	1	2
rno-miR-345-3p	Hcfc1	69	-35.3	1	1	2
rno-miR-3562	Hcfc1	87	-28.72	1	1	2
rno-miR-361-3p	Hcfc1	91	-45.15	1	1	2
rno-miR-370-3p	Hcfc1	55	-44.94	1	1	2
rno-miR-673-5p	Hcfc1	57	-16.8	1	1	2
rno-miR-93-3p	Hcfc1	72	-16.99	1	1	2
rno-miR-326-3p	Heph	99	-13.41	1	1	2
rno-miR-330-5p	Heph	99	-19.06	1	1	2
rno-miR-7578	Heph	99	-31.85	1	1	2
rno-miR-93-3p	Heph	92	-13.85	1	1	2
rno-miR-326-3p	Heph	99	-13.41	1	1	2
rno-miR-330-5p	Heph	99	-19.06	1	1	2
rno-miR-3557-3p	Heph	80	-17.01	1	1	2
rno-miR-7578	Heph	98	-31.85	1	1	2
rno-miR-93-3p	Heph	92	-13.85	1	1	2
rno-miR-1306-5p	Heyl	88	-14.52	1	1	2
rno-miR-149-5p	Heyl	58	-105.04	1	1	2
rno-miR-326-3p	Heyl	78	-85.72	1	1	2
rno-miR-328a-3p	Heyl	69	-74.81	1	1	2
rno-miR-328a-5p	Heyl	71	-32.99	1	1	2
rno-miR-331-3p	Heyl	80	-47.93	1	1	2
rno-miR-3552	Heyl	69	-44.38	1	1	2
rno-miR-3594-5p	Heyl	80	-62.4	1	1	2
rno-miR-370-3p	Heyl	89	-45.7	1	1	2
rno-miR-423-5p	Heyl	79	-24.34	1	1	2
rno-miR-484	Heyl	65	-108.07	1	1	2
rno-miR-532-3p	Heyl	92	-38.71	1	1	2
rno-miR-6315	Heyl	90	-18.1	1	1	2
rno-miR-6332	Heyl	58	-53.67	1	1	2
rno-miR-6334	Heyl	58	-147.85	1	1	2
rno-miR-652-5p	Heyl	67	-65.39	1	1	2
rno-miR-711	Heyl	52	-50.29	1	1	2
rno-miR-760-3p	Heyl	86	-157.11	1	1	2
rno-miR-128-1-5p	Hira	97	-20.84	1	1	2
rno-miR-128-2-5p	Hira	97	-22.81	1	1	2
rno-miR-3065-3p	Hira	55	-46.49	1	1	2
rno-miR-3072	Hira	96	-22.35	1	1	2
rno-miR-3541	Hira	74	-19.99	1	1	2
rno-miR-484	Hira	53	-44.66	1	1	2
rno-miR-6334	Hira	50	-45.89	1	1	2
rno-miR-7578	Hira	91	-27.09	1	1	2
rno-miR-760-3p	Hira	81	-17.85	1	1	2
rno-miR-762	Hira	81	-37.57	1	1	2
rno-miR-343	Hmgcs2	92	-20.61	1	1	2
rno-miR-760-3p	Hmgcs2	56	-39.97	1	1	2
rno-miR-351-5p	Hpd	69	-33.71	1	1	2
rno-miR-3557-3p	Hprt1	65	-21.48	1	1	2
rno-miR-484	Hprt1	83	-14.99	1	1	2
rno-miR-6334	Hprt1	85	-15.02	1	1	2
rno-miR-93-3p	Hprt1	90	-17.47	1	1	2
rno-miR-1188-5p	Itgal	83	-24.29	1	1	2
rno-miR-3099	Itgal	95	-24.46	1	1	2
rno-miR-324-3p	Itgal	91	-21.82	1	1	2
rno-miR-326-5p	Itgal	57	-24.83	1	1	2
rno-miR-328a-3p	Itgal	84	-31.6	1	1	2
rno-miR-3594-5p	Itgal	75	-19.71	1	1	2
rno-miR-665	Itgal	76	-26.56	1	1	2
rno-miR-207	Kcnv2	77	-30.21	1	1	2
rno-miR-23a-5p	Kcnv2	89	-17.37	1	1	2
rno-miR-296-5p	Kcnv2	85	-29.65	1	1	2
rno-miR-326-3p	Kcnv2	87	-13.41	1	1	2
rno-miR-326-5p	Kcnv2	85	-71.63	1	1	2
rno-miR-328a-5p	Kcnv2	57	-41.21	1	1	2
rno-miR-330-5p	Kcnv2	87	-58.46	1	1	2
rno-miR-351-5p	Kcnv2	63	-23.69	1	1	2
rno-miR-3594-5p	Kcnv2	77	-16.4	1	1	2
rno-miR-370-3p	Kcnv2	93	-23.69	1	1	2
rno-miR-6318	Kcnv2	92	-19.86	1	1	2
rno-miR-665	Kcnv2	59	-22.71	1	1	2
rno-miR-709	Kcnv2	50	-66.23	1	1	2
rno-miR-760-5p	Kcnv2	66	-39.69	1	1	2
rno-miR-326-3p	Klhl14	86	-21.09	1	1	2
rno-miR-330-5p	Klhl14	85	-21.62	1	1	2
rno-miR-331-3p	Lama1	99	-19.49	1	1	2
rno-miR-370-3p	Lama1	85	-18.07	1	1	2
rno-miR-6332	Lama1	79	-17.52	1	1	2
rno-miR-760-3p	Lama1	82	-23.02	1	1	2
rno-miR-764-5p	Lama1	92	-18.73	1	1	2
rno-miR-1188-5p	Lgals9	87	-21.05	1	1	2
rno-miR-23a-5p	Lgals9	69	-19.09	1	1	2
rno-miR-3544	Lgals9	62	-22.58	1	1	2
rno-miR-540-3p	Lgals9	52	-28.4	1	1	2
rno-miR-673-5p	Lgals9	55	-26.19	1	1	2
rno-miR-760-5p	Lgals9	97	-17.3	1	1	2
rno-miR-1956-5p	Lgals9	90	-21.13	1	1	2
rno-miR-351-5p	Lgals9	75	-26.54	1	1	2
rno-miR-3552	Lgals9	50	-16.61	1	1	2
rno-miR-361-3p	Lgals9	74	-48.55	1	1	2
rno-miR-378a-3p	Lgals9	50	-38.18	1	1	2
rno-miR-6318	Lgals9	59	-23.4	1	1	2
rno-miR-665	Lgals9	62	-41.68	1	1	2
rno-miR-361-3p	Lig1	84	-41.9	1	1	2
rno-miR-146b-3p	Lipg	87	-15.89	1	1	2
rno-miR-326-3p	Lipg	93	-15.94	1	1	2
rno-miR-330-5p	Lipg	93	-25.94	1	1	2
rno-miR-3552	Lipg	92	-22.38	1	1	2
rno-miR-3557-3p	Lipg	95	-43.99	1	1	2
rno-miR-532-3p	Lipg	71	-54.78	1	1	2
rno-miR-6315	Lipg	85	-22.59	1	1	2
rno-miR-665	Lipg	92	-16.96	1	1	2
rno-miR-760-5p	Lipg	71	-44.34	1	1	2
rno-miR-92b-5p	Lipg	98	-23.36	1	1	2
rno-miR-331-3p	LOC685716	93	-17.55	1	1	2
rno-miR-139-5p	LOC688583	96	-13.93	1	1	2
rno-miR-3072	LOC688583	51	-25.23	1	1	2
rno-miR-673-5p	LOC688583	81	-15.36	1	1	2
rno-miR-702-3p	LOC688583	88	-16.07	1	1	2
rno-miR-6315	Lrrc25	92	-21.08	1	1	2
rno-miR-762	Lrrc25	94	-26.64	1	1	2
rno-miR-93-3p	Mff	79	-14.46	1	1	2
rno-miR-93-3p	Mff	79	-14.46	1	1	2
rno-miR-93-3p	Mff	79	-14.46	1	1	2
rno-miR-199a-5p	Mrvi1	90	-14.8	1	1	2
rno-miR-210-5p	Mrvi1	84	-47.02	1	1	2
rno-miR-326-5p	Mrvi1	68	-69.35	1	1	2
rno-miR-3552	Mrvi1	75	-14.65	1	1	2
rno-miR-370-3p	Mrvi1	75	-98.33	1	1	2
rno-miR-146b-3p	Ms4a6bl	99	-15.61	1	1	2
rno-miR-210-5p	Ms4a6bl	82	-18.19	1	1	2
rno-miR-210-5p	Ms4a6bl	82	-18.19	1	1	2
rno-miR-1956-5p	Nde1	74	-23.17	1	1	2
rno-miR-330-3p	Nde1	89	-16.66	1	1	2
rno-miR-3552	Nde1	66	-39.89	1	1	2
rno-miR-532-3p	Nde1	79	-27.71	1	1	2
rno-miR-6318	Nde1	85	-22.61	1	1	2
rno-miR-709	Nde1	90	-19.58	1	1	2
rno-miR-345-3p	Ndufa10l1	95	-16.94	1	1	2
rno-miR-423-5p	Ndufa10l1	94	-28.85	1	1	2
rno-miR-210-5p	Ndufa10l1	93	-19.49	1	1	2
rno-miR-345-3p	Ndufa10l1	95	-16.94	1	1	2
rno-miR-423-5p	Ndufa10l1	95	-28.85	1	1	2
rno-miR-210-5p	Nfs1	84	-17.71	1	1	2
rno-miR-3099	Nfs1	75	-39.85	1	1	2
rno-miR-652-3p	Nfs1	64	-23.94	1	1	2
rno-miR-3557-3p	Npy	97	-18.77	1	1	2
rno-miR-298-5p	Nxph3	53	-43.51	1	1	2
rno-miR-343	Nxph3	52	-25.11	1	1	2
rno-miR-3541	Nxph3	68	-54.76	1	1	2
rno-miR-504	Nxph3	88	-24.34	1	1	2
rno-miR-93-3p	Nxph3	77	-40.76	1	1	2
rno-miR-139-3p	Ocln	65	-21.18	1	1	2
rno-miR-199a-5p	Ocln	88	-30.81	1	1	2
rno-miR-324-3p	Ocln	74	-29.28	1	1	2
rno-miR-326-3p	Ocln	59	-21.63	1	1	2
rno-miR-330-5p	Ocln	60	-20.42	1	1	2
rno-miR-339-5p	Ocln	82	-36.1	1	1	2
rno-miR-3544	Ocln	76	-17.87	1	1	2
rno-miR-673-5p	Ocln	73	-21.69	1	1	2
rno-miR-139-3p	Ocln	65	-21.18	1	1	2
rno-miR-199a-5p	Ocln	92	-30.81	1	1	2
rno-miR-324-3p	Ocln	90	-29.28	1	1	2
rno-miR-326-3p	Ocln	59	-21.63	1	1	2
rno-miR-330-5p	Ocln	60	-20.42	1	1	2
rno-miR-339-5p	Ocln	82	-18.97	1	1	2
rno-miR-673-5p	Ocln	73	-21.69	1	1	2
rno-miR-139-3p	Opn4	55	-52.08	1	1	2
rno-miR-199a-5p	Opn4	93	-13.3	1	1	2
rno-miR-6315	Opn4	63	-22.32	1	1	2
rno-miR-6318	Opn4	95	-41.68	1	1	2
rno-miR-361-3p	Otop3	75	-48.1	1	1	2
rno-miR-760-3p	Otop3	74	-16.25	1	1	2
rno-miR-298-5p	P2ry10	79	-18.54	1	1	2
rno-miR-532-3p	P2ry10	94	-14.25	1	1	2
rno-miR-6318	P2ry10	99	-24.63	1	1	2
rno-miR-7578	P2ry10	98	-17.98	1	1	2
rno-miR-324-3p	Phyhd1	95	-17.47	1	1	2
rno-miR-339-5p	Phyhd1	93	-21.4	1	1	2
rno-miR-711	Phyhd1	81	-21.28	1	1	2
rno-miR-1956-5p	Pla2g3	66	-19.71	1	1	2
rno-miR-3065-3p	Pla2g3	97	-22.99	1	1	2
rno-miR-3541	Pla2g3	93	-25.37	1	1	2
rno-miR-378a-3p	Pla2g3	58	-47.76	1	1	2
rno-miR-326-5p	Pnpla2	88	-53.55	1	1	2
rno-miR-3541	Pnpla2	86	-24.3	1	1	2
rno-miR-3562	Pnpla2	53	-24.17	1	1	2
rno-miR-3594-5p	Pnpla2	75	-23.24	1	1	2
rno-miR-361-3p	Pnpla2	71	-25.81	1	1	2
rno-miR-504	Pnpla2	50	-17.43	1	1	2
rno-miR-665	Pnpla2	70	-45.05	1	1	2
rno-miR-709	Pnpla2	84	-22.74	1	1	2
rno-miR-762	Prlhr	87	-20.96	1	1	2
rno-miR-207	Psmb8	91	-12.49	1	1	2
rno-miR-346	Psmb8	65	-40.74	1	1	2
rno-miR-351-5p	Psmb8	92	-28.17	1	1	2
rno-miR-361-3p	Psmb8	80	-24.89	1	1	2
rno-miR-3557-3p	Ptger3	95	-19.48	1	1	2
rno-miR-6328	Qdpr	73	-23.52	1	1	2
rno-miR-297	Rabif	58	-19.79	1	1	2
rno-miR-345-3p	Rabif	95	-28.9	1	1	2
rno-miR-346	Rabif	87	-20.21	1	1	2
rno-miR-3544	Rabif	79	-19.63	1	1	2
rno-miR-6332	Rabif	90	-45.5	1	1	2
rno-miR-760-5p	Rabif	60	-31.71	1	1	2
rno-miR-764-5p	Rabif	92	-17.09	1	1	2
rno-miR-93-3p	Rabif	65	-15.43	1	1	2
rno-miR-3557-3p	Rarres1	71	-21.02	1	1	2
rno-miR-370-3p	Rarres1	86	-29.79	1	1	2
rno-miR-6318	Rarres1	76	-22.58	1	1	2
rno-miR-540-3p	Reps1	66	-16.99	1	1	2
rno-miR-6318	Reps1	88	-16.65	1	1	2
rno-miR-764-5p	Reps1	93	-16.09	1	1	2
rno-miR-3065-3p	Rfxapl1	72	-24.27	1	1	2
rno-miR-3557-3p	Rfxapl1	74	-38.43	1	1	2
rno-miR-128-1-5p	Rin1	85	-25.88	1	1	2
rno-miR-128-2-5p	Rin1	85	-24.42	1	1	2
rno-miR-140-3p	Rin1	83	-17.84	1	1	2
rno-miR-210-5p	Rin1	90	-16.78	1	1	2
rno-miR-331-3p	Rin1	79	-46.3	1	1	2
rno-miR-345-3p	Rin1	72	-94.31	1	1	2
rno-miR-346	Rin1	53	-42.18	1	1	2
rno-miR-3544	Rin1	83	-40.26	1	1	2
rno-miR-361-3p	Rin1	60	-62.12	1	1	2
rno-miR-6318	Rin1	91	-45.81	1	1	2
rno-miR-709	Rin1	79	-43.68	1	1	2
rno-miR-7578	Rin1	76	-19.68	1	1	2
rno-miR-764-3p	Rin1	95	-39.82	1	1	2
rno-miR-764-5p	Rin1	93	-12.37	1	1	2
rno-miR-150-3p	Rpl39l	61	-18.73	1	1	2
rno-miR-760-5p	Rpl39l	89	-18.46	1	1	2
rno-miR-199a-5p	Rpusd2	99	-13.2	1	1	2
rno-miR-351-5p	Rpusd2	83	-22.75	1	1	2
rno-miR-665	Rpusd2	89	-24.71	1	1	2
rno-miR-709	Rpusd2	67	-26.1	1	1	2
rno-miR-326-3p	RT1-A2	67	-14.58	1	1	2
rno-miR-330-3p	RT1-A2	90	-35.47	1	1	2
rno-miR-330-5p	RT1-A2	77	-23.43	1	1	2
rno-miR-345-3p	RT1-A2	88	-49.56	1	1	2
rno-miR-3557-3p	RT1-A2	90	-45.44	1	1	2
rno-miR-6332	RT1-A2	62	-42.85	1	1	2
rno-miR-760-3p	RT1-A2	65	-25.98	1	1	2
rno-miR-345-3p	RT1-CE4	89	-18.85	1	1	2
rno-miR-3557-3p	RT1-CE4	91	-38.84	1	1	2
rno-miR-6332	RT1-CE4	81	-22.57	1	1	2
rno-miR-760-3p	RT1-CE4	74	-23.63	1	1	2
rno-miR-874-3p	RT1-CE4	91	-20.85	1	1	2
rno-miR-345-3p	RT1-CE4	89	-18.85	1	1	2
rno-miR-3557-3p	RT1-CE4	63	-24.25	1	1	2
rno-miR-423-5p	RT1-CE4	96	-45.96	1	1	2
rno-miR-6332	RT1-CE4	81	-22.57	1	1	2
rno-miR-673-5p	RT1-CE4	76	-16.86	1	1	2
rno-miR-760-3p	RT1-CE4	75	-19.84	1	1	2
rno-miR-345-3p	RT1-CE4	89	-18.85	1	1	2
rno-miR-3557-3p	RT1-CE4	91	-38.84	1	1	2
rno-miR-6332	RT1-CE4	85	-22.57	1	1	2
rno-miR-760-3p	RT1-CE4	74	-23.63	1	1	2
rno-miR-330-3p	RT1-CE4	84	-16.65	1	1	2
rno-miR-345-3p	RT1-CE4	89	-18.85	1	1	2
rno-miR-3557-3p	RT1-CE4	92	-21.19	1	1	2
rno-miR-6332	RT1-CE4	84	-21.51	1	1	2
rno-miR-760-3p	RT1-CE4	75	-23.63	1	1	2
rno-miR-207	RT1-T24-1	84	-29.13	1	1	2
rno-miR-3541	Six2	57	-26.2	1	1	2
rno-miR-709	Six2	94	-23.63	1	1	2
rno-miR-330-3p	Slc18a1	79	-25.21	1	1	2
rno-miR-3557-3p	Slc18a1	97	-23.75	1	1	2
rno-miR-532-3p	Slc18a1	87	-22.55	1	1	2
rno-miR-1188-5p	Slc24a5	94	-20.95	1	1	2
rno-miR-532-3p	Slc24a5	87	-16.97	1	1	2
rno-miR-149-5p	Slc2a9	62	-24.41	1	1	2
rno-miR-199a-5p	Slc2a9	62	-47.51	1	1	2
rno-miR-328a-3p	Slc2a9	65	-28.08	1	1	2
rno-miR-345-3p	Slc2a9	63	-46.91	1	1	2
rno-miR-6318	Slc2a9	93	-16.52	1	1	2
rno-miR-665	Slc2a9	74	-46.44	1	1	2
rno-miR-7578	Slc2a9	67	-27.55	1	1	2
rno-miR-760-3p	Slc2a9	84	-23.93	1	1	2
rno-miR-149-5p	Slc2a9	62	-24.41	1	1	2
rno-miR-199a-5p	Slc2a9	62	-47.51	1	1	2
rno-miR-328a-3p	Slc2a9	65	-28.08	1	1	2
rno-miR-345-3p	Slc2a9	63	-46.91	1	1	2
rno-miR-6318	Slc2a9	93	-16.52	1	1	2
rno-miR-665	Slc2a9	74	-46.44	1	1	2
rno-miR-7578	Slc2a9	67	-27.55	1	1	2
rno-miR-760-3p	Slc2a9	84	-23.93	1	1	2
rno-miR-1956-5p	Sox18	66	-27.14	1	1	2
rno-miR-3557-3p	Sox18	75	-26.36	1	1	2
rno-miR-3594-5p	Sox18	92	-18.34	1	1	2
rno-miR-652-5p	Sox18	86	-28.48	1	1	2
rno-miR-764-3p	Sox18	90	-30.37	1	1	2
rno-miR-3072	Srcap	78	-21.4	1	1	2
rno-miR-1956-5p	Srm	72	-25.29	1	1	2
rno-miR-667-5p	Srm	97	-22.07	1	1	2
rno-miR-139-5p	Surf2	65	-13.97	1	1	2
rno-miR-199a-5p	Surf2	50	-16.52	1	1	2
rno-miR-484	Surf2	64	-19.36	1	1	2
rno-miR-6315	Surf2	81	-53.83	1	1	2
rno-miR-6334	Surf2	72	-25.07	1	1	2
rno-miR-128-1-5p	Tbcb	95	-17.23	1	1	2
rno-miR-128-2-5p	Tbcb	95	-17.66	1	1	2
rno-miR-210-5p	Tbcb	91	-15.09	1	1	2
rno-miR-423-5p	Tbcb	78	-16.79	1	1	2
rno-miR-297	Tgfbi	64	-12.69	1	1	2
rno-miR-3594-5p	Tgfbi	72	-68.07	1	1	2
rno-miR-6332	Tgfbi	51	-21.77	1	1	2
rno-miR-7578	Tgfbi	58	-26.27	1	1	2
rno-miR-150-3p	Tmem106a	95	-12.91	1	1	2
rno-miR-199a-5p	Tmem106a	90	-13.7	1	1	2
rno-miR-3099	Tmem106a	66	-19.28	1	1	2
rno-miR-343	Tmem106a	92	-30.28	1	1	2
rno-miR-345-3p	Tmem106a	82	-25.85	1	1	2
rno-miR-3557-3p	Tmem106a	65	-17.09	1	1	2
rno-miR-361-3p	Tmem106a	96	-17.15	1	1	2
rno-miR-532-3p	Tmem106a	97	-20.43	1	1	2
rno-miR-6318	Tmem106a	70	-45.23	1	1	2
rno-miR-665	Tmem106a	56	-49.51	1	1	2
rno-miR-760-3p	Tmem106a	88	-15.4	1	1	2
rno-miR-652-5p	Tnnt1	84	-22.86	1	1	2
rno-miR-711	Tnnt1	89	-21	1	1	2
rno-miR-7578	Tnnt1	54	-16.81	1	1	2
rno-miR-711	Tnnt1	90	-21	1	1	2
rno-miR-7578	Tnnt1	54	-16.81	1	1	2
rno-miR-709	Tpbg	95	-17.34	1	1	2
rno-miR-709	Tpbg	95	-17.34	1	1	2
rno-miR-3594-5p	Trpc1	60	-20.11	1	1	2
rno-miR-6315	Trpc1	83	-17.1	1	1	2
rno-miR-760-3p	Trpc1	51	-20.54	1	1	2
rno-miR-762	Trpc1	71	-25.72	1	1	2
rno-miR-3594-5p	Trpc1	60	-20.11	1	1	2
rno-miR-6315	Trpc1	83	-17.1	1	1	2
rno-miR-760-3p	Trpc1	51	-20.54	1	1	2
rno-miR-762	Trpc1	71	-25.72	1	1	2
rno-miR-1188-5p	Twist1	57	-26.23	1	1	2
rno-miR-207	Twist1	78	-15.01	1	1	2
rno-miR-298-5p	Twist1	97	-39.73	1	1	2
rno-miR-326-3p	Twist1	74	-24.39	1	1	2
rno-miR-330-5p	Twist1	58	-26.12	1	1	2
rno-miR-6328	Twist1	76	-18.15	1	1	2
rno-miR-139-5p	Usp48	71	-11.2	1	1	2
rno-miR-140-3p	Usp48	69	-22.06	1	1	2
rno-miR-298-5p	Usp48	75	-18.47	1	1	2
rno-miR-3065-3p	Usp48	52	-42.43	1	1	2
rno-miR-328a-3p	Usp48	56	-12.2	1	1	2
rno-miR-339-5p	Usp48	66	-17.91	1	1	2
rno-miR-343	Usp48	84	-50.4	1	1	2
rno-miR-3541	Usp48	92	-21.75	1	1	2
rno-miR-3557-3p	Usp48	70	-22.76	1	1	2
rno-miR-504	Usp48	69	-20.84	1	1	2
rno-miR-760-3p	Usp48	62	-49.58	1	1	2
rno-miR-652-5p	Vwc2l	63	-27.48	1	1	2
rno-miR-140-3p	Yipf7	82	-17.96	1	1	2
rno-miR-345-3p	Yipf7	82	-23.83	1	1	2
rno-miR-3557-3p	Yipf7	98	-20.85	1	1	2
rno-miR-93-3p	Yipf7	98	-18.03	1	1	2
