# Supplementary material for: Transcriptome Profiles of IncRNA and mRNA Highlight the Role of Ferroptosis in Chronic Neuropathic Pain With Memory Impairment
Source: Front Cell Dev Biol. 2022 Apr 25;10:843297. doi: 10.3389/fcell.2022.843297 (PMC9082550; doi:10.3389/fcell.2022.843297)
Supplement: Supplementary file 7 [file DataSheet1.xlsx]

## Sheet: DEmRNAs
gene_id	Model_1.FPKM	Model_2.FPKM	Model_3.FPKM	Control_1.FPKM	Control_2.FPKM	Control_3.FPKM
LOC100911730	0	0.0377342	0.505061	0	0	0
Tsen34l1	0.690082	0.0140191	0	0	0	0.014301
Six2	0.460378	0.0307301	0.0293795	0	0	0
LOC100912573	0.184522	0.0862174	0.0824282	0	0	0
Yipf7	0.0468564	0.0328403	0.0418627	0	0	0
Adam5	0.0927836	0.0578039	0.0828952	0	0.0133498	0
Fkbp6	0.0651794	0.203033	0.465863	0.0193669	0.0375123	0.0207116
Tnnt1	0.416347	2.72352	1.07459	0.164947	0.119809	0.1764
RGD1562652	0.389168	0.493559	0.198681	0.0247787	0.119987	0.0264992
LOC103690118	0.381637	0.917069	0.5358	0.0485985	0.094132	0.155919
LOC100909392	0.926688	7.28871	5.86447	0.688371	0.799997	0.846593
Ces1d	0.180549	0.0843608	0.423429	0	0.0389663	0.0860575
Tbcb	1.57116	7.90591	9.53804	1.25688	1.14769	1.34415
Phykpl	0.484672	0.418083	0.954859	0.0886224	0.171656	0.130317
Prg4	0.308204	0.0553876	0.095316	0.0211332	0.051167	0.0226006
LOC100912228	5.06211	5.43657	6.21016	0.673484	1.36972	1.51252
LOC100911186	1.37199	4.50105	0.417283	0.390315	0.478808	0.500899
Pnpla2	1.17446	1.99383	4.30208	0.418762	0.74352	0.503818
Hprt1	3.19019	1.29186	7.34717	0.568744	1.19342	1.04752
LOC685933	0.318659	0.440205	0.0495127	0.0370502	0.107646	0.0528303
Mff	20.0263	18.9573	2.33917	5.64759	2.07047	2.64833
Nfs1	0.369166	0.243518	2.36696	0.251644	0.131228	0.434727
Hpd	0.449546	0.720169	1.14753	0.143115	0.249484	0.244884
LOC100912537	1.05268	1.57992	0.669741	0.398089	0.330459	0.182456
LOC103690067	3.24758	1.56637	0.534832	0.440234	0.426352	0.613469
Abhd10	0.193284	0.135467	1.62971	0.215366	0.114716	0.241836
Fibcd1l1	2.22008	1.39105	0.585164	0.50043	0.411218	0.300024
LOC102556339	2.84869	0.356775	0.367333	0.392677	0.354942	0.36395
LOC108348106	1.70903	4.74921	5.06284	0.64144	0.46591	2.61529
LOC688583	2.3199	0.404998	0.432752	0.363595	0.352129	0.340236
Ankrd1	0.323312	0.4532	0.495179	0.102928	0.179428	0.154105
Lilrb3	0.146404	0.469075	0.140144	0.0652519	0.108333	0.0996894
Sult1a1	8.2329	13.815	35.1464	7.62594	7.66358	5.52796
Grifin	3.27015	4.58391	5.90414	0.72875	1.99968	2.403
Dcst1	0.343132	1.0113	1.26162	0.305866	0.307614	0.377428
Adam32	0.792402	0.438812	0.58996	0.130804	0.380039	0.20983
Apold1	30.1132	9.8662	29.8947	9.0196	7.38828	11.3353
Opn4	0.180058	0.336527	0.428983	0.181904	0.0932652	0.102989
Sh2d4b	0.471746	0.850199	1.89661	0.420512	0.552699	0.321221
Rfxapl1	0.364135	1.45835	1.46397	0.533252	0.449075	0.42151
Atf3	3.74118	0.798495	1.81566	1.13221	0.937014	0.616419
Slc27a2	0.502466	0.331448	0.264068	0.0922138	0.140338	0.239497
LOC100911993	0.784374	0.482397	0.281509	0.167327	0.272013	0.236463
Oxtr	0.588798	0.343212	0.765632	0.285811	0.216406	0.255639
Cbln1	4.84231	1.85346	3.3684	1.25829	1.09521	2.12921
LOC100909505	6.35223	4.79415	3.59466	2.26083	3.27435	1.08801
Mt1	15.829	13.9529	51.453	15.0106	10.7575	11.13
Etnppl	2.45435	3.70019	6.66398	1.69212	1.92845	2.24831
Ctxn3	0.662105	0.780143	1.38884	0.307929	0.497032	0.493965
RGD1561445	0.40571	0.526575	0.649428	0.215984	0.228631	0.295441
LOC100911727	0.593606	0.689654	0.444341	0.271719	0.152351	0.38235
Cftr	0.447065	0.46842	0.290487	0.120761	0.0994102	0.348695
Prlhr	1.16494	2.59596	3.52265	1.14492	1.13461	1.19595
Nxph3	14.4087	7.6565	9.15902	3.99348	2.12541	9.08018
Clcn2	3.28656	6.24492	4.94276	1.40378	1.85603	3.87714
Ptger3	1.79273	1.07294	0.989797	0.772084	0.730348	0.422448
LOC108348336	1.33635	1.60562	0.98073	0.638154	0.741637	0.591469
Clip3	2.03751	2.19511	7.11912	1.93191	1.79256	2.04131
Vwc2l	2.56329	1.45004	2.23649	0.771823	0.540261	1.88783
LOC102553881	6.70761	6.35084	3.17015	2.5167	2.90547	2.89372
Ano2	0.90449	0.50058	1.09053	0.367904	0.591311	0.326479
Clspn	0.449084	0.233814	0.252197	0.131531	0.17169	0.177358
Pcdhb6	1.89588	0.558204	0.904921	0.567185	0.538089	0.643704
Baiap3	1.84804	0.93499	1.25146	0.786942	0.447114	0.875246
Pla2g3	1.63145	3.63436	6.43396	2.23282	1.69294	2.26217
Dgcr2	4.28183	3.37286	3.485	1.65861	1.16119	3.07739
Cyr61	5.54682	3.45565	4.52302	2.4722	2.50826	2.18223
Nov	114.999	97.9879	82.6569	65.5139	47.4171	44.5568
Alb	2.33519	2.44735	4.38711	1.32287	1.73333	1.89323
Tpbg	2.92956	1.90076	3.25472	1.58307	1.3628	1.49041
LOC100911588	1.00662	0.820594	1.05242	0.53456	0.480724	0.571676
Gpr160	0.714232	0.842253	0.957168	0.348649	0.616586	0.437702
Pnpla7	4.7028	5.25611	9.2267	3.51294	3.53208	3.70306
Cd151	4.93554	2.62722	1.80475	1.72639	1.94162	1.52863
LOC102546809	0.429699	0.185904	0.245272	0.152503	0.168303	0.1593
Hmgcs2	4.33467	8.01681	9.35228	4.2676	4.61335	3.36743
Tmem91	1.51133	0.699439	0.900171	0.577367	0.434903	0.740948
Gipr	0.750177	0.689545	0.604303	0.317909	0.392817	0.457218
LOC102553382	19.788	18.8461	9.34758	10.4077	9.29406	8.6007
Heph	1.45491	2.23977	3.03754	1.35833	1.4411	1.28475
Klhl14	0.900228	0.441873	0.820534	0.543079	0.357177	0.416086
Apoc1	11.6387	19.8935	24.4405	8.95596	8.8453	16.5952
Adamts2	1.62973	0.777029	1.28964	0.717474	0.798215	0.741926
Btg2	18.2378	8.84558	17.0221	9.10212	8.6804	9.42012
Phyhd1	5.94692	8.52533	11.075	5.04106	5.30176	5.60735
Aloxe3	0.9474	0.661676	1.16718	0.657828	0.430462	0.65597
LOC100911837	1.22875	1.10207	2.71295	1.01977	1.07905	1.10404
Calb1	52.1431	42.9385	54.133	32.6981	30.0538	32.2354
C1qc	15.0416	17.7325	26.2273	13.5848	9.78884	14.8432
Mei1	6.97766	7.6683	8.35086	3.49746	4.00643	7.51169
Nwd1	12.5199	13.6614	21.5086	11.6599	9.17896	10.5219
Bcl6b	1.37232	0.902049	1.47544	0.850079	0.732913	0.88693
Dchs2	0.657774	0.688873	0.45933	0.367303	0.505841	0.313525
Slc2a9	1.38387	2.33615	2.62234	1.39275	1.6186	1.22348
Calb2	7.31885	8.76923	6.13186	4.33128	5.24337	5.21102
Tipin	3.26401	3.4008	4.49153	2.64198	2.26717	2.53931
Aadat	4.88646	5.9478	8.14438	3.93483	4.80332	3.95361
Heyl	5.06266	3.50447	5.98055	3.01691	2.8975	3.79838
Ocln	2.3484	3.76344	1.60707	4.35595	4.14095	3.12465
Gfap	307.673	282.251	159.809	358.949	392.693	377.786
LOC685590	1.80345	0.893557	1.07056	2.20099	1.56734	1.91536
Hist1h2ah	8.68142	8.11274	5.32749	12.1941	9.0086	12.5392
Tgfbi	1.91351	2.53071	1.40533	3.33911	3.5698	2.08693
Itgal	0.533391	0.416886	0.476544	0.899056	0.686518	0.610171
Sox18	1.18684	1.73926	2.0484	2.28419	2.42173	3.05992
Qdpr	98.7794	114.663	55.4881	147.462	132.327	137.014
Lgals9	5.48893	11.217	5.33506	15.7538	8.90425	9.74632
LOC100359574	3.7815	3.53379	3.78717	6.46978	6.47637	4.44793
Mrvi1	0.427128	0.264264	0.186856	0.438508	0.51877	0.457723
Ntrk1	2.29755	3.1739	2.18656	4.70453	4.78614	2.92031
Cd3e	2.49681	3.11849	2.29506	5.26451	3.58553	4.028
Slc5a11	1.92772	1.87073	0.872174	2.55551	2.27223	2.78007
Bmp4	2.09027	2.29062	2.87515	3.52545	4.11531	4.37233
RGD1566083	3.08828	4.37406	2.02625	5.07562	4.8739	5.75004
Dusp5	4.96457	5.33105	4.74192	8.78642	9.41328	6.9011
Rin1	0.795046	0.69701	0.90803	0.927886	1.5779	1.51582
Hspb1	2.99312	3.75998	2.54262	5.37985	5.54908	4.63079
Slc18a1	0.436483	0.387497	0.532952	0.629012	0.854103	0.825255
Lamc3	1.40018	1.24213	0.90507	1.70825	2.37852	1.94373
Lama1	1.02875	0.389949	0.39865	1.11958	1.21267	0.783768
LOC100360754	1.03648	0.871723	0.679076	1.38586	1.43164	1.64677
LOC100910990	0.489918	0.723232	0.488453	1.23735	0.824426	0.92053
Arc	31.3602	35.6623	19.8273	54.8323	43.9867	55.2212
Rbp1	8.40776	5.51163	4.37248	13.5351	14.0291	4.78509
Fam111a	4.31095	2.32865	3.09456	4.30922	8.58331	4.50154
Clcf1	0.565005	0.483995	0.757184	1.07024	1.15843	1.03234
Cd68	0.764228	0.782183	0.78032	1.42734	1.28808	1.49175
Tmem106a	0.438279	0.40957	0.250605	0.781361	0.605377	0.618355
C4b	0.676994	1.42536	0.597555	2.23938	1.26746	1.49291
Otop3	1.45567	1.39612	3.9016	4.54153	5.5723	2.53799
Psmb8	0.924875	1.72858	1.04186	2.93927	2.15229	1.84001
Twist1	1.2827	0.953494	2.55245	3.22229	3.14585	2.91801
Lsp1	0.63411	0.795295	0.715616	1.79985	1.35414	1.00218
Enpp3	0.409457	0.470936	0.196979	0.884394	0.734148	0.480407
Cartpt	2.49799	1.45897	1.19559	3.22075	5.19865	1.99859
NDUFA10	5.23798	4.75258	5.19669	10.9398	10.2531	10.4802
Ccdc129	0.440923	0.403274	0.16763	0.903149	0.583113	0.617076
RT1-A2	4.6681	2.63287	4.78754	11.0799	10.969	3.21246
Mki67	0.140812	0.0972609	0.0328187	0.188279	0.161201	0.218861
Rarres1	1.70484	1.53189	1.20094	3.33162	4.04736	2.18778
LOC100911237	0.213174	0.227668	0.231266	0.665077	0.433785	0.362886
RGD1563962	0.488208	0.570284	0.436177	1.13148	1.01151	1.18678
LOC100911260	0.849059	0.519599	0.912969	1.67444	0.901631	2.51415
Lrrc25	0.113086	0.105679	0.0589366	0.176408	0.284742	0.17069
Tsc22d4	0.891971	1.03768	0.666801	1.50907	3.75584	0.937072
Egr2	0.569843	0.443763	0.403047	1.39159	0.727658	1.3524
RT1-CE2	0.599316	0.336035	0.392659	1.85199	0.896794	0.647498
Rpusd2	0.248048	0.206044	0.270859	0.307095	0.797062	0.945845
RT1-CE4	0.586439	0.511489	0.174646	2.2304	0.742522	0.633586
Kcnv2	0.0851824	0.0132671	0.050736	0.15819	0.140946	0.142106
RT1-M6-2	0.399017	0.642181	0.396102	0.553283	0.459288	3.36001
LOC108348137	0.212286	0.25506	0.135472	0.283846	0.57597	1.05521
Car13	0.793202	1.0295	0.157481	2.55326	3.46184	0.25205
LOC100912604	1.74123	1.43191	1.80457	4.71847	4.47949	6.93838
LOC103690018	0.958891	1.03277	1.08902	2.04271	0.89795	7.0804
LOC100912042	0.777181	1.62547	0.694353	0.49484	5.17574	4.76279
Gja5	0.212404	0.0926287	0.0759066	0.227203	0.378954	0.701938
Aph1b	0.238635	0.509721	0.213202	1.06359	1.55979	0.877454
Trmt61a	0.244388	0.158108	0.251933	0.552994	1.24963	0.698916
RT1-Db1	0.583642	0.481245	0.214711	1.80559	2.16359	0.883662
LOC100911994	0.487496	0.484953	0.421491	2.35499	0.461576	2.6984
Romo1	2.0538	2.02027	2.02806	3.56513	2.61286	18.6512
Rpl39l	0.601754	0.321335	0.0768031	0.766287	1.63267	1.63899
LOC100909709	0.14741	0.0516577	0.164624	0.624152	0.843077	0.15809
Mgat2	9.36541	9.53862	10.2476	78.7772	43.6804	8.12543
Kif14	0.0123032	0.0172459	0.00549599	0.043868	0.0477953	0.0762352
RT1-T24-1	0.0412372	0.346823	0.0736846	1.61738	0.177997	0.43242
Gdf7	0.0885276	0.35038	0.0790928	1.28118	1.30821	0.0794282
Gimap4	0.0300966	0.1125	0.026889	0.482904	0.285802	0.114763
LOC100911814	0.162267	0.113728	0.181217	0.0723221	0.157593	2.22363
Lipg	0.109931	0.0256825	0	0.24498	0.332157	0.183393
NEWGENE_1308196	1.227	0.573314	0.797262	4.52413	0.818515	10.3677
Mrpl53	1.27401	1.38898	1.2647	1.76656	11.9149	10.3907
LOC102557478	0.0110418	0.0206369	0.00986498	0.177166	0.209708	0.010526
LOC100910278	0.0479628	0.201695	0.0857024	2.00943	2.27731	0.0914449
P2ry10	0.00971096	0	0	0.0259689	0.0419167	0.0740588
LOC100912034	0.0230449	0	0	0.616265	0.0596832	0.043937
Slc24a5	0	0	0	0.119044	0.34587	0.025462
LOC685716	0	0	0	0.0978998	0.0355547	0.143959

## Sheet: DElncRNAs
lncRNA_id	Model_1.FPKM	Model_2.FPKM	Model_3.FPKM	Control_1.FPKM	Control_2.FPKM	Control_3.FPKM
TCONS_00012750	8.8212	17.8489	20.3089	0.178701	2.18e-17	6.62e-12
TCONS_00012029	0.00408767	0.458582	3.30742	2.38e-05	2.82e-08	6.91e-07
ENSRNOT00000092488	0.247404	1.38619	2.05177	3.96e-07	1.52e-08	0
TCONS_00014854	0.377764	0.193196	0.2855	1.56e-07	2.67e-11	1.37e-10
TCONS_00027300	10.0971	2.53e-09	2.34e-11	4.38e-15	1.97e-10	6.12e-16
XR_001841359.1	6.91e-16	0.891313	0.000454849	7.53e-14	3.69e-11	1.04e-14
TCONS_00008373	8.05153	1.69e-16	0.884201	5.35e-17	2.88e-20	3.13e-20
TCONS_00023013	3.26e-10	2.02356	1.09121	0.000890194	2.98e-08	3.29e-12
TCONS_00028076	0.994748	0.469305	8.01662	0.0296113	0.00118758	0.0978388
TCONS_00003409	0.00544055	0.472699	9.46e-05	3.02e-07	1.63e-05	2.83e-10
ENSRNOT00000081463	2.24e-17	7.78e-16	1.11766	4.28e-11	1.75e-06	1.36e-08
TCONS_00018240	2.12e-20	2.53e-10	2.38134	4.68e-23	3.43e-22	2.69e-19
ENSRNOT00000076561	0.00092819	1.66113	0.305588	1.46e-11	0.0287991	1.82e-16
XR_592414.2	0.00127962	0.0748082	0.18082	5.28e-08	1.63e-18	0.000214318
XR_001840377.1	6.31e-13	0.0715045	0.247888	4.51e-12	8.21e-21	1.54e-14
XR_001841360.1	9.76e-07	0.126524	0.102428	0.00120636	4.39e-06	1.63e-10
XR_001835575.1	0.0545028	0.0606324	2.79e-16	1.11e-10	0.000209674	0.00021378
XR_350045.2	8.23e-35	0.52385	1.78889	5.56e-27	3.49e-59	6.72e-35
XR_001838725.1	0.238673	0.00472884	0.393833	1.29e-10	8.44e-13	2.9e-09
XR_001842778.1	0.012686	0.133848	3.37e-06	0.00188116	7.77e-06	2.76e-05
XR_001838255.1	0.206644	0.0675546	0.00658394	3.39e-07	0.00143858	1.6e-14
TCONS_00017337	0.852978	0.747811	0.000490837	0.00740398	0.000127386	1.38e-05
TCONS_00004570	1.79312	0.933546	0.0818605	0.0728675	0.000209128	0.00105817
TCONS_00020247	1.68624	3.78708	3.09902	2.88e-06	0.000456928	0.222461
XR_597317.2	0.0777599	0.0348797	1.7025	1.57e-21	4.34e-08	0.0735974
TCONS_00000066	41.1874	24.372	300.018	4.50661	4.2519	2.43189
TCONS_00025207	0.0675954	0.174727	0.463232	0.0207083	2.99e-05	2.83e-08
TCONS_00030727	0.0459006	0.464397	0.000543198	0.00303261	3.77e-05	0.0205776
TCONS_00013341	2.1149	0.0679068	2.49909	0.0426759	0.162044	2.28e-07
XR_352068.2	0.023654	0.0370983	0.0370112	1.1e-14	0.0022922	7.28e-19
XR_001837806.1	0.0657412	0.0810819	0.177173	0	0.00516717	0.0137297
XR_001841607.1	0.568709	0.0625402	0.000515106	1.82e-16	3.57e-23	0.029684
XR_352161.3	1.02229	0.243791	0.049138	0.0417648	0.0151483	1e-05
XR_001841158.1	0.0229834	0.995884	0.529356	0.0529915	0.0512806	0.00575469
XR_001838399.1	0.335632	0.334034	4.93e-13	0.0254974	0.00772924	0.00586244
XR_001842809.1	0.241676	0.0411022	1.54e-14	0.00708867	0.00682928	6.58e-08
XR_001840238.1	0.0252941	0.00738805	0.0234629	0.000717258	0.000631813	0.00489144
XR_001836319.1	0.0399646	0.152983	0.856792	1.2e-15	0.069427	0.00632587
XR_001842358.1	0.814228	0.826086	1.42535	0.00957781	0.0407827	0.172642
TCONS_00000072	189.835	63.3494	615.143	25.2764	24.6942	13.8681
TCONS_00038342	2052.48	3076.98	211.383	5.46112	351.444	11.2337
TCONS_00000046	175.536	203.721	811.299	35.7148	28.4342	27.9865
TCONS_00000063	107.984	8.07032	388.692	10.08	21.4145	8.69682
TCONS_00028080	0.180595	0.229661	4.44716	0.367785	0.00118856	0.0528521
ENSRNOT00000084042	0.356476	2.18107	1.23338	0.164641	2.31e-19	0.171912
XR_001835976.1	0.0230924	0.0810842	0.0139031	0.00552056	2.2e-05	0.0036701
ENSRNOT00000088984	0.362446	0.640229	0.090567	4.49e-12	0.0717034	0.0494597
XR_001836333.1	0.304841	0.15973	0.11538	0.0276162	0.0268235	0.00554176
ENSRNOT00000086466	1.34822	0.865299	0.574843	1.6e-22	0.110027	0.236238
TCONS_00028079	149.75	64.7377	410.991	29.7812	32.7906	23.1789
XR_001841477.1	0.0462678	0.0641837	0.135012	0.000114827	0.0130424	0.0338471
XR_001842810.1	0.455077	0.745851	0.440387	0.139565	4.58e-09	0.0981454
ENSRNOT00000083718	0.73501	0.234129	0.0737764	0.105312	0.0327997	0.0070816
TCONS_00021902	2.59388	1.16792	2.6414	0.069696	0.0255027	0.998301
TCONS_00032265	4.96952	20.5043	30.1807	6.29908	4.39891	0.492475
ENSRNOT00000077876	1.29444	0.975322	0.626083	0.0013521	0.201612	0.395167
TCONS_00038323	59.7741	12.5147	3.49136	4.18025	3.14033	7.57846
TCONS_00012035	262.808	319.183	48.5217	48.8394	39.1508	41.3199
XR_596812.2	1.11525	0.363213	0.906079	0.0856203	0.194845	0.246456
XR_001836330.1	0.336176	0.531374	0.554582	0.0530619	0.154594	0.0567407
XR_001836954.1	0.0490158	0.0616621	0.0444686	0.00496958	0.00673903	0.0223853
ENSRNOT00000079282	3.38405	0.648231	4.92272	0.218257	1.4871	0.218468
XR_001839721.1	3.01209	2.51367	1.90205	0.484364	0.535976	0.625414
TCONS_00030376	110.463	223.739	225.688	86.6435	22.0713	14.1878
NR_126572.1	0.0619502	0.16733	0.137395	0.0443593	0.0209851	0.0120244
TCONS_00007059	8.29012	3.06365	2.76176	0.804543	0.520516	2.11805
TCONS_00012021	30.9388	28.9152	187.272	19.2653	24.1294	20.2086
TCONS_00028082	6.05475	5.32735	33.5867	5.95987	2.13678	3.29737
TCONS_00028072	516.701	1062.9	922.364	287.572	134.325	254.883
XR_001841505.1	0.402305	1.462	0.841605	0.366174	0.215516	0.174534
ENSRNOT00000088572	11.6687	6.86662	5.53181	1.09986	3.7395	2.33749
XR_001838876.1	0.39094	1.08604	1.15835	0.21555	0.281162	0.355291
TCONS_00029806	2.34117	2.90906	2.6594	1.1067	0.501181	0.84703
XR_001840915.1	3.2096	1.96007	4.13785	0.54213	0.457537	2.10884
TCONS_00035639	2.41677	4.76774	1.41445	1.22231	0.226717	1.39645
TCONS_00028084	13.0967	10.2332	71.0007	15.4942	6.64635	10.5886
TCONS_00015795	0.469584	0.119791	0.406118	0.0628847	0.160428	0.110357
TCONS_00030377	84.025	110.267	218.855	45.8962	27.8205	80.4875
XR_001838375.1	1.23395	0.814388	0.266302	0.278988	0.370956	0.119905
TCONS_00012031	93.4549	152.081	201.761	70.4146	35.9869	63.1352
TCONS_00008830	54.0487	105.751	124.31	48.2837	36.8161	26.1555
XR_594509.2	9.19623	6.86559	6.71432	2.55985	3.47131	2.73229
XR_360324.3	1.29435	1.65613	3.42296	0.629041	1.28885	0.83134
XR_592384.2	0.957904	1.05681	1.42559	0.262403	0.620686	0.621593
TCONS_00026256	1.03088	0.526561	0.706974	0.189574	0.324669	0.438737
XR_590229.2	0.992441	1.19993	1.32093	0.624186	0.50656	0.414646
TCONS_00038458	3.83387	3.96955	5.89112	1.88811	1.83968	2.48065
TCONS_00012020	13.294	15.9307	22.7924	7.97414	6.10986	9.6794
TCONS_00012028	99.6198	109.218	303.441	80.0639	64.8898	104.451
TCONS_00012019	273.163	395.454	900.341	288.167	216.678	260.923
XR_001841442.1	1.96216	1.18993	1.50434	0.981802	0.398753	0.773775
TCONS_00018234	14.5343	12.5256	17.0851	8.22506	8.90196	3.73309
TCONS_00020399	1.54594	1.50639	1.2234	0.454773	0.994411	0.610412
XR_357862.3	0.674919	0.778152	0.333439	0.25635	0.35138	0.238168
TCONS_00015591	17.88	7.41914	5.32739	3.28442	5.19811	5.91567
ENSRNOT00000089993	1.98655	1.67084	1.04078	0.698176	0.63139	0.972666
TCONS_00036981	2.49587	3.62092	4.33234	1.96834	1.85855	1.56942
TCONS_00037497	8.63894	7.82581	3.89157	3.25981	3.40895	3.66339
TCONS_00030369	1671.55	3224.99	1590.93	1285.07	836.588	1272.81
TCONS_00030719	1.33881	2.2126	1.18715	0.842443	0.862222	0.937685
XR_001835880.1	2.27205	2.38507	2.44519	1.32039	1.55067	1.1624
TCONS_00026794	25.6801	30.0883	22.0785	12.7792	17.6984	15.0535
XR_590514.2	12.2112	10.217	12.0192	5.98988	6.92291	8.00868
TCONS_00036692	3.02133	2.15362	2.30696	1.1144	1.71589	1.68926
TCONS_00017946	23.7632	21.4163	20.4028	14.966	12.2802	12.4468
ENSRNOT00000087909	10.2971	9.22727	10.1119	15.1495	12.4744	15.2367
TCONS_00000050	35.6807	22.2559	20.0409	44.1614	29.5874	39.4825
TCONS_00022415	4.96633	4.58855	4.265	6.99	7.34475	6.06253
XR_146193.3	35.3254	30.6769	19.4925	38.2305	50.688	37.8261
TCONS_00034832	70.9531	74.0478	103.122	102.787	142.434	140.424
TCONS_00038325	350.817	232.022	288.1	435.078	359.6	580.412
TCONS_00002553	267.728	358.784	350.967	463.11	508.471	606.453
TCONS_00002540	2346.06	2153.74	3237.42	3638.91	4199.34	4855.2
TCONS_00002535	860.295	816.924	1152.64	1315.04	1548.44	1843.14
TCONS_00025156	7.34238	12.3649	7.61182	13.0035	12.2459	23.2613
TCONS_00026196	8.89085	6.27882	5.69895	13.5402	11.1275	11.2856
TCONS_00019198	1.47015	1.70507	0.883803	1.67296	3.11908	2.3149
ENSRNOT00000090624	0.329481	0.25909	0.1955	0.387889	0.318541	0.736699
TCONS_00002551	215.243	140.22	87.8449	333.795	197.831	270.377
TCONS_00031415	12.9512	5.04055	11.6868	19.879	11.7901	24.8005
TCONS_00038343	60.9918	45.7509	71.3564	115.177	79.2842	153.22
TCONS_00020248	7.42874	4.24249	6.68303	11.8344	13.424	10.5204
TCONS_00005247	3.14605	2.27824	1.37641	2.61216	7.1592	3.48462
TCONS_00011975	70.7469	121.067	139.831	167.723	178.497	369.819
XR_359658.3	0.856092	0.81378	0.40256	1.18117	1.45463	1.60003
TCONS_00038336	75.3035	240.097	391.561	505.428	394.168	648.101
XR_594880.2	0.278214	0.225937	0.22556	0.459392	0.626982	0.424781
TCONS_00017894	1.32541	1.03029	0.600976	1.92528	2.01102	2.20365
XR_001835882.1	0.425583	0.848045	0.441877	1.01317	1.26692	1.50325
TCONS_00038324	9.16343	8.81907	30.948	53.3355	36.9915	19.624
TCONS_00002534	356.735	458.943	443.704	936.438	965.213	1176.97
ENSRNOT00000083218	0.182431	0.251047	0.363618	0.775361	0.637474	0.521044
XR_593071.1	0.135032	0.245532	0.0812644	0.457502	0.374387	0.294663
TCONS_00035635	0.637424	1.56374	1.19606	1.9279	2.25634	4.7664
TCONS_00027680	181.792	61.9396	650.694	793.513	652.754	946.321
XR_001838783.1	0.125583	0.104516	0.039593	0.221136	0.218494	0.245451
XR_593567.2	0.131091	0.0611227	0.0937587	0.227189	0.197636	0.30185
XR_001836157.1	0.292778	0.483972	0.307416	1.06494	1.03345	0.598263
TCONS_00002557	413.065	364.961	169.403	777.466	756.103	1038.05
TCONS_00032263	71.2288	12.3598	26.8763	84.1466	103.767	110.372
ENSRNOT00000085430	1.77652	0.930247	0.576224	2.58982	3.24393	3.32972
TCONS_00002552	98.4916	64.7144	56.4312	288.918	149.372	176.105
TCONS_00000049	0.625064	0.495396	0.394826	1.40537	1.51278	1.52435
XR_590092.1	0.242655	0.0925654	0.0168508	0.601812	0.390468	0.168594
NR_110678.1	0.145834	0.0969337	0.0541254	0.44619	0.201586	0.435895
TCONS_00030371	13.7641	14.5856	11.9143	22.802	56.6678	92.4986
XR_597761.1	0.0878061	0.0147946	0.0417596	0.0906709	0.161718	0.381717
XR_001842726.1	0.37483	4.76e-16	0.2183	0.735845	0.859362	1.12034
XR_001835811.1	0.0167651	0.0335405	0.0134855	0.0976184	0.0822596	0.139859
XR_001838565.1	0.0216558	0.0171488	0.0255995	0.172667	0.122103	0.0399135
TCONS_00002547	0.43308	0.111225	0.12134	0.192149	1.40543	1.89637
XR_001838767.1	1.08e-60	0.069735	0.269835	0.339925	0.589894	0.931132
TCONS_00030728	0.110148	0.00388497	0.492753	1.31619	0.716239	2.09359
XR_001837700.1	0.0203205	0.025096	0.0117082	0.187243	0.2012	0.0124959
XR_358576.3	0.0751797	0.0409579	0.158797	0.136812	1.84657	0.200635
XR_001837746.1	4.68e-05	0.0279612	2.27e-07	0.0821629	0.102188	0.0690896
TCONS_00038338	11.4855	5.45857	19.648	126.001	35.0617	168.556
ENSRNOT00000080318	0.000609446	0.013901	0.00798178	0.0371177	0.0827155	0.0917129
XR_590069.1	0.0537699	0.027078	0.00265799	0.381009	0.105087	0.239618
TCONS_00035791	2.98e-07	8.67e-06	1.13633	2.12513	4.10556	5.99946
XR_590938.2	0.000179535	0.0701897	2.13e-15	0.375638	0.178778	0.0395595
ENSRNOT00000085297	0.022711	0.0442802	0.0693885	0.103079	0.251965	1.07304
XR_001840379.1	1.71e-17	0.0236991	0.0141664	0.11949	3.21e-20	0.42587
XR_596957.2	0.387012	0.000612809	0.098568	1.34e-20	3.02454	4.16469
XR_001841290.1	0.0492504	1.07e-18	0.000832561	0.340708	0.0212558	0.341793
TCONS_00006774	0.000403534	3.81e-05	0.0554644	1.82e-06	0.543022	0.473764
XR_001840962.1	7.48e-07	0.00128354	0.010258	0.0266789	0.108981	0.0216012
TCONS_00038327	0.939099	0.588794	33.4399	114.965	2.40789	500.79
XR_001842791.1	1.57e-08	0.0146847	8.05e-06	0.0197291	0.0267969	0.171682
XR_590298.2	0.0452431	2.1e-05	0.00386454	0.0662532	0.225186	0.460779
XR_001836791.1	0.0310825	9.03e-08	0	0.436462	0.0852533	0.0166175
XR_594751.1	0.0809926	0.00596051	0	0.627441	0.0322023	0.786882
ENSRNOT00000083980	1.17e-55	0	9.85e-73	0.224071	0.216589	0.706392
XR_592971.2	0.00019242	0.000692486	5.28e-08	0.0131558	0.00741718	0.0644912
XR_001838298.1	1.05e-56	2.16e-05	1.93e-14	0.099464	1.13261	0.102557
TCONS_00012945	5e-23	1.52e-21	5.05e-23	1.33009	0.100447	0.109001
ENSRNOT00000086000	0	0	0	1.2865	0.627477	1.3198
XR_596354.1	0.00429605	3.97e-18	2.53e-07	0.173409	0.0388955	0.0475426
ENSRNOT00000081988	0	0	0	0.60665	1.16785	0.212227
ENSRNOT00000080624	8.46e-11	1.41e-15	6.62e-18	0.477873	0.204178	1.96e-17
XR_001841711.1	0.00317329	0.000801103	4.56e-05	0.0574325	0.282619	3.08e-11
XR_590072.1	0.00554805	0.00850965	0.000507422	0.453048	0.135344	3.01e-05
XR_001835820.1	2.35e-10	0.00459938	9.67e-05	0.138598	0.19259	0.275915
XR_001841056.1	9.04e-08	4.72e-05	0.0406453	1.01511	1.36189	0.000462302
TCONS_00035368	0.000240625	5.67e-06	5.84e-07	1.11466	0.240762	1.56e-05
TCONS_00032154	6.35e-07	0.000716545	5.04e-05	0.00310592	1.0341	0.21282
TCONS_00013010	0.0222169	3.63e-08	0.00983689	0.860754	0.763295	0.000283526
ENSRNOT00000079308	0.0436407	1.9e-11	3.24e-09	0.721479	0.0115229	4.54383
XR_001838377.1	0.000187162	1.9e-06	1.04e-06	0.368328	0.0969167	1.57e-06
TCONS_00013847	0.156291	0.311141	0.00976637	20.7385	12.6957	9.35641
TCONS_00026782	0.0510866	0	0	3.70498	0.0438607	4.0617
TCONS_00030575	3.27e-09	0.00797756	4.22e-06	1.87926	3.80085	0.218626
