# Supplementary material for: Transcriptome Profiles of IncRNA and mRNA Highlight the Role of Ferroptosis in Chronic Neuropathic Pain With Memory Impairment
Source: Front Cell Dev Biol. 2022 Apr 25;10:843297. doi: 10.3389/fcell.2022.843297 (PMC9082550; doi:10.3389/fcell.2022.843297)
Supplement: Supplementary file 8 [file DataSheet2.xlsx]

## Sheet: biological process
Term_ID	Count	ListTotal	PopHit	PopTotal	Enrichment_score	Gene	p-value	FDR_bh	Category
GO:0002474	4	64	19	17246	56.7303	361787;414783;365527;24974	6.41e-07	0.000398073	biological process
GO:0051150	2	64	6	17246	89.8229	54410;25296	0.000201415	0.041693	biological process
GO:0060363	2	64	6	17246	89.8229	85489;25296	0.000201415	0.041693	biological process
GO:0003180	2	64	7	17246	76.9911	85489;25296	0.000281306	0.0436728	biological process
GO:0045843	2	64	8	17246	67.3672	85489;25296	0.000374177	0.0464728	biological process
GO:0046598	2	64	10	17246	53.8937	294270;25476	0.000598482	0.0619429	biological process
GO:0010862	3	64	49	17246	16.4981	252833;25476;25296	0.000795041	0.0678116	biological process
GO:0071639	2	64	12	17246	44.9115	85489;25476	0.00087358	0.0678116	biological process
GO:0030326	3	64	62	17246	13.0388	85489;50563;25296	0.001577	0.100416	biological process
GO:2000679	2	64	17	17246	31.7022	85489;25476	0.0017787	0.100416	biological process
GO:0014002	2	64	17	17246	31.7022	311862;24387	0.0017787	0.100416	biological process
GO:0001568	3	64	72	17246	11.2279	50563;311723;25296	0.0024222	0.117856	biological process
GO:0032753	2	64	20	17246	26.9469	315609;25476	0.0024672	0.117856	biological process
GO:0035050	2	64	22	17246	24.4972	50563;311723	0.00298529	0.120834	biological process
GO:0060441	2	64	23	17246	23.4321	316758;25296	0.00326181	0.120834	biological process
GO:0050850	2	64	23	17246	23.4321	315609;308995	0.00326181	0.120834	biological process
GO:0071363	3	64	82	17246	9.85861	85489;59109;25296	0.00350338	0.120834	biological process
GO:0007166	4	64	173	17246	6.23049	316758;315609;308995;365395	0.00389134	0.120834	biological process
GO:2000778	2	64	27	17246	19.9606	85489;25476	0.0044823	0.120834	biological process
GO:0009888	2	64	27	17246	19.9606	316758;25296	0.0044823	0.120834	biological process
GO:0001944	2	64	27	17246	19.9606	311723;25296	0.0044823	0.120834	biological process
GO:0060041	3	64	93	17246	8.69254	316758;311862;25296	0.00498729	0.120834	biological process
GO:0048168	2	64	29	17246	18.5841	54323;114090	0.00515999	0.120834	biological process
GO:0032689	2	64	30	17246	17.9646	294270;25476	0.00551541	0.120834	biological process
GO:0001525	4	64	194	17246	5.55606	50563;116487;311723;25296	0.00583039	0.120834	biological process
GO:0007492	2	64	33	17246	16.3314	54323;25296	0.0066469	0.120834	biological process
GO:0035116	2	64	34	17246	15.8511	85489;25296	0.00704554	0.120834	biological process
GO:0048701	2	64	36	17246	14.9705	85489;25296	0.00787454	0.120834	biological process
GO:0048754	2	64	36	17246	14.9705	252833;25296	0.00787454	0.120834	biological process
GO:0042476	2	64	37	17246	14.5659	85489;25296	0.00830473	0.120834	biological process
GO:0030155	2	64	40	17246	13.4734	316758;360849	0.00965714	0.120834	biological process
GO:0006955	4	64	228	17246	4.72752	414783;54410;294270;24974	0.0101802	0.120834	biological process
GO:0010718	2	64	43	17246	12.5334	85489;25296	0.0111006	0.120834	biological process
GO:0006342	2	64	44	17246	12.2486	502125;100360754	0.0116016	0.120834	biological process
GO:0000186	2	64	44	17246	12.2486	29131;25296	0.0116016	0.120834	biological process
GO:0008283	4	64	237	17246	4.548	291437;116487;291234;25296	0.0116078	0.120834	biological process
GO:0002062	2	64	46	17246	11.716	116487;25296	0.012633	0.120834	biological process
GO:0070374	4	64	244	17246	4.41752	294270;59109;25476;25296	0.0128032	0.120834	biological process
GO:0032720	2	64	47	17246	11.4668	85489;25476	0.0131632	0.120834	biological process
GO:0003151	2	64	50	17246	10.7788	50563;25296	0.014811	0.120834	biological process
GO:0071310	2	64	52	17246	10.3642	287435;114090	0.0159563	0.120834	biological process
GO:0007157	2	64	53	17246	10.1686	685716;308995	0.0165428	0.120834	biological process
GO:0048704	2	64	56	17246	9.62388	85489;25296	0.0183568	0.120834	biological process
GO:0060512	1	64	5	17246	53.8937	25296	0.0184199	0.120834	biological process
GO:0038033	1	64	5	17246	53.8937	24471	0.0184199	0.120834	biological process
GO:0033088	1	64	5	17246	53.8937	25296	0.0184199	0.120834	biological process
GO:2000969	1	64	5	17246	53.8937	54323	0.0184199	0.120834	biological process
GO:0060956	1	64	5	17246	53.8937	311723	0.0184199	0.120834	biological process
GO:0061312	1	64	5	17246	53.8937	25296	0.0184199	0.120834	biological process
GO:0010644	1	64	5	17246	53.8937	50563	0.0184199	0.120834	biological process
GO:0090184	1	64	5	17246	53.8937	25296	0.0184199	0.120834	biological process
GO:0003161	1	64	5	17246	53.8937	50563	0.0184199	0.120834	biological process
GO:0097029	1	64	5	17246	53.8937	25476	0.0184199	0.120834	biological process
GO:0002504	1	64	5	17246	53.8937	294270	0.0184199	0.120834	biological process
GO:0010453	1	64	5	17246	53.8937	25296	0.0184199	0.120834	biological process
GO:0071731	1	64	5	17246	53.8937	25296	0.0184199	0.120834	biological process
GO:0061309	1	64	5	17246	53.8937	85489	0.0184199	0.120834	biological process
GO:0060684	1	64	5	17246	53.8937	25296	0.0184199	0.120834	biological process
GO:2001184	1	64	5	17246	53.8937	25476	0.0184199	0.120834	biological process
GO:0003105	1	64	5	17246	53.8937	50563	0.0184199	0.120834	biological process
GO:0033085	1	64	5	17246	53.8937	25296	0.0184199	0.120834	biological process
GO:2000563	1	64	5	17246	53.8937	25476	0.0184199	0.120834	biological process
GO:0060438	1	64	5	17246	53.8937	25296	0.0184199	0.120834	biological process
GO:2000667	1	64	5	17246	53.8937	25476	0.0184199	0.120834	biological process
GO:2001181	1	64	5	17246	53.8937	25476	0.0184199	0.120834	biological process
GO:1902714	1	64	5	17246	53.8937	25476	0.0184199	0.120834	biological process
GO:2000427	1	64	5	17246	53.8937	406161	0.0184199	0.120834	biological process
GO:2000780	1	64	5	17246	53.8937	85489	0.0184199	0.120834	biological process
GO:0003253	1	64	5	17246	53.8937	85489	0.0184199	0.120834	biological process
GO:0045185	1	64	5	17246	53.8937	25476	0.0184199	0.120834	biological process
GO:0030183	2	64	57	17246	9.45504	365395;59109	0.0189794	0.120834	biological process
GO:0010976	3	64	153	17246	5.2837	25296;59109;24471	0.0192306	0.120834	biological process
GO:0032760	2	64	58	17246	9.29203	85489;25476	0.0196108	0.120834	biological process
GO:0060385	1	64	6	17246	44.9115	59109	0.0220636	0.120834	biological process
GO:0022405	1	64	6	17246	44.9115	311723	0.0220636	0.120834	biological process
GO:0070236	1	64	6	17246	44.9115	684980	0.0220636	0.120834	biological process
GO:0060836	1	64	6	17246	44.9115	311723	0.0220636	0.120834	biological process
GO:0044791	1	64	6	17246	44.9115	100911237	0.0220636	0.120834	biological process
GO:0060033	1	64	6	17246	44.9115	25296	0.0220636	0.120834	biological process
GO:0031914	1	64	6	17246	44.9115	207119	0.0220636	0.120834	biological process
GO:0032732	1	64	6	17246	44.9115	25476	0.0220636	0.120834	biological process
GO:0061304	1	64	6	17246	44.9115	316758	0.0220636	0.120834	biological process
GO:0001302	1	64	6	17246	44.9115	679572	0.0220636	0.120834	biological process
GO:0002455	1	64	6	17246	44.9115	294270	0.0220636	0.120834	biological process
GO:0003150	1	64	6	17246	44.9115	25296	0.0220636	0.120834	biological process
GO:1900426	1	64	6	17246	44.9115	25476	0.0220636	0.120834	biological process
GO:0007182	1	64	6	17246	44.9115	25296	0.0220636	0.120834	biological process
GO:0060442	1	64	6	17246	44.9115	25296	0.0220636	0.120834	biological process
GO:0043587	1	64	6	17246	44.9115	25296	0.0220636	0.120834	biological process
GO:0034134	1	64	6	17246	44.9115	25476	0.0220636	0.120834	biological process
GO:0072574	1	64	6	17246	44.9115	291234	0.0220636	0.120834	biological process
GO:2001269	1	64	6	17246	44.9115	25476	0.0220636	0.120834	biological process
GO:0009143	1	64	6	17246	44.9115	54410	0.0220636	0.120834	biological process
GO:0086015	1	64	6	17246	44.9115	50563	0.0220636	0.120834	biological process
GO:0003158	1	64	6	17246	44.9115	50563	0.0220636	0.120834	biological process
GO:0060373	1	64	6	17246	44.9115	50563	0.0220636	0.120834	biological process
GO:0010628	5	64	433	17246	3.11165	315609;85489;252833;25476;25296	0.0221463	0.120834	biological process
GO:0060395	2	64	64	17246	8.4209	252833;25296	0.0235806	0.120834	biological process
GO:0043524	3	64	166	17246	4.86992	360849;365395;59109	0.0237821	0.120834	biological process
GO:0042733	2	64	66	17246	8.16572	85489;25296	0.0249714	0.120834	biological process
GO:0060348	2	64	66	17246	8.16572	85489;25296	0.0249714	0.120834	biological process
GO:0043408	2	64	67	17246	8.04384	252833;25296	0.025679	0.120834	biological process
GO:0048468	2	64	67	17246	8.04384	252833;25296	0.025679	0.120834	biological process
GO:0007611	2	64	67	17246	8.04384	59109;114090	0.025679	0.120834	biological process
GO:0002320	1	64	7	17246	38.4955	25296	0.025694	0.120834	biological process
GO:2000562	1	64	7	17246	38.4955	25476	0.025694	0.120834	biological process
GO:0016264	1	64	7	17246	38.4955	50563	0.025694	0.120834	biological process
GO:0060440	1	64	7	17246	38.4955	25296	0.025694	0.120834	biological process
GO:0045606	1	64	7	17246	38.4955	25296	0.025694	0.120834	biological process
GO:2001200	1	64	7	17246	38.4955	25476	0.025694	0.120834	biological process
GO:0052548	1	64	7	17246	38.4955	24968	0.025694	0.120834	biological process
GO:0002138	1	64	7	17246	38.4955	25056	0.025694	0.120834	biological process
GO:0002043	1	64	7	17246	38.4955	25296	0.025694	0.120834	biological process
GO:0060235	1	64	7	17246	38.4955	25296	0.025694	0.120834	biological process
GO:0003283	1	64	7	17246	38.4955	50563	0.025694	0.120834	biological process
GO:0060449	1	64	7	17246	38.4955	25296	0.025694	0.120834	biological process
GO:0042490	1	64	7	17246	38.4955	59109	0.025694	0.120834	biological process
GO:0051971	1	64	7	17246	38.4955	29131	0.025694	0.120834	biological process
GO:0006559	1	64	7	17246	38.4955	64192	0.025694	0.120834	biological process
GO:0048642	1	64	7	17246	38.4955	85489	0.025694	0.120834	biological process
GO:0003337	1	64	7	17246	38.4955	25296	0.025694	0.120834	biological process
GO:0043305	1	64	7	17246	38.4955	25476	0.025694	0.120834	biological process
GO:0060687	1	64	7	17246	38.4955	25296	0.025694	0.120834	biological process
GO:0072205	1	64	7	17246	38.4955	25296	0.025694	0.120834	biological process
GO:0044794	1	64	7	17246	38.4955	100911237	0.025694	0.120834	biological process
GO:0042102	2	64	68	17246	7.92555	315609;308995	0.0263949	0.120834	biological process
GO:0033674	2	64	71	17246	7.59067	59109;294270	0.0285904	0.120834	biological process
GO:0045986	1	64	8	17246	33.6836	308899	0.0293112	0.120834	biological process
GO:0021695	1	64	8	17246	33.6836	360849	0.0293112	0.120834	biological process
GO:0003183	1	64	8	17246	33.6836	85489	0.0293112	0.120834	biological process
GO:0006729	1	64	8	17246	33.6836	64192	0.0293112	0.120834	biological process
GO:2000144	1	64	8	17246	33.6836	85489	0.0293112	0.120834	biological process
GO:0060371	1	64	8	17246	33.6836	50563	0.0293112	0.120834	biological process
GO:0021978	1	64	8	17246	33.6836	25296	0.0293112	0.120834	biological process
GO:1903800	1	64	8	17246	33.6836	25296	0.0293112	0.120834	biological process
GO:0061337	1	64	8	17246	33.6836	50563	0.0293112	0.120834	biological process
GO:0045953	1	64	8	17246	33.6836	25476	0.0293112	0.120834	biological process
GO:0051353	1	64	8	17246	33.6836	25476	0.0293112	0.120834	biological process
GO:0042487	1	64	8	17246	33.6836	25296	0.0293112	0.120834	biological process
GO:0061626	1	64	8	17246	33.6836	25296	0.0293112	0.120834	biological process
GO:0071636	1	64	8	17246	33.6836	25476	0.0293112	0.120834	biological process
GO:0000904	1	64	8	17246	33.6836	311862	0.0293112	0.120834	biological process
GO:2000510	1	64	8	17246	33.6836	25476	0.0293112	0.120834	biological process
GO:2001028	1	64	8	17246	33.6836	24471	0.0293112	0.120834	biological process
GO:0060087	1	64	8	17246	33.6836	308899	0.0293112	0.120834	biological process
GO:0033081	1	64	8	17246	33.6836	25476	0.0293112	0.120834	biological process
GO:1990776	1	64	8	17246	33.6836	24471	0.0293112	0.120834	biological process
GO:0042306	1	64	8	17246	33.6836	25296	0.0293112	0.120834	biological process
GO:0055091	1	64	9	17246	29.941	291437	0.0329151	0.120834	biological process
GO:0045103	1	64	9	17246	29.941	24387	0.0329151	0.120834	biological process
GO:0038066	1	64	9	17246	29.941	25476	0.0329151	0.120834	biological process
GO:0010044	1	64	9	17246	29.941	64192	0.0329151	0.120834	biological process
GO:0097746	1	64	9	17246	29.941	50563	0.0329151	0.120834	biological process
GO:0043068	1	64	9	17246	29.941	59109	0.0329151	0.120834	biological process
GO:0045839	1	64	9	17246	29.941	25296	0.0329151	0.120834	biological process
GO:0060113	1	64	9	17246	29.941	25296	0.0329151	0.120834	biological process
GO:0003139	1	64	9	17246	29.941	25296	0.0329151	0.120834	biological process
GO:0022612	1	64	9	17246	29.941	252833	0.0329151	0.120834	biological process
GO:0032000	1	64	9	17246	29.941	85489	0.0329151	0.120834	biological process
GO:0051983	1	64	9	17246	29.941	291234	0.0329151	0.120834	biological process
GO:0006892	1	64	9	17246	29.941	499636	0.0329151	0.120834	biological process
GO:0050679	2	64	77	17246	6.99919	85489;25296	0.033192	0.120834	biological process
GO:0045165	2	64	77	17246	6.99919	252833;25296	0.033192	0.120834	biological process
GO:0045444	2	64	80	17246	6.73672	24968;114090	0.0355944	0.120834	biological process
GO:0001649	2	64	81	17246	6.65355	85489;25296	0.0364099	0.120834	biological process
GO:0045657	1	64	10	17246	26.9469	294270	0.0365058	0.120834	biological process
GO:0070244	1	64	10	17246	26.9469	25296	0.0365058	0.120834	biological process
GO:0046850	1	64	10	17246	26.9469	29131	0.0365058	0.120834	biological process
GO:0043534	1	64	10	17246	26.9469	311723	0.0365058	0.120834	biological process
GO:1902176	1	64	10	17246	26.9469	24471	0.0365058	0.120834	biological process
GO:0072015	1	64	10	17246	26.9469	25296	0.0365058	0.120834	biological process
GO:0080009	1	64	10	17246	26.9469	314462	0.0365058	0.120834	biological process
GO:0003149	1	64	10	17246	26.9469	25296	0.0365058	0.120834	biological process
GO:0048660	1	64	10	17246	26.9469	25296	0.0365058	0.120834	biological process
GO:0002862	1	64	10	17246	26.9469	294270	0.0365058	0.120834	biological process
GO:0042088	1	64	10	17246	26.9469	294270	0.0365058	0.120834	biological process
GO:0021612	1	64	10	17246	26.9469	114090	0.0365058	0.120834	biological process
GO:0060020	1	64	10	17246	26.9469	24387	0.0365058	0.120834	biological process
GO:0046641	1	64	10	17246	26.9469	315609	0.0365058	0.120834	biological process
GO:0007220	1	64	10	17246	26.9469	300802	0.0365058	0.120834	biological process
GO:0032731	1	64	10	17246	26.9469	24471	0.0365058	0.120834	biological process
GO:0032099	1	64	10	17246	26.9469	29131	0.0365058	0.120834	biological process
GO:0010977	2	64	82	17246	6.57241	24387;24974	0.0372326	0.120834	biological process
GO:0001934	3	64	199	17246	4.06234	59109;294270;25296	0.0377315	0.120834	biological process
GO:0030509	2	64	84	17246	6.41592	252833;25296	0.0388993	0.120834	biological process
GO:0006412	3	64	203	17246	3.9823	103693219;100359574;497860	0.0396534	0.120834	biological process
GO:0003014	1	64	11	17246	24.4972	25296	0.0400834	0.120834	biological process
GO:0035589	1	64	11	17246	24.4972	317219	0.0400834	0.120834	biological process
GO:1902715	1	64	11	17246	24.4972	25476	0.0400834	0.120834	biological process
GO:0014037	1	64	11	17246	24.4972	114090	0.0400834	0.120834	biological process
GO:0045906	1	64	11	17246	24.4972	171109	0.0400834	0.120834	biological process
GO:0002639	1	64	11	17246	24.4972	365395	0.0400834	0.120834	biological process
GO:0034142	1	64	11	17246	24.4972	25476	0.0400834	0.120834	biological process
GO:0016045	1	64	11	17246	24.4972	294270	0.0400834	0.120834	biological process
GO:0033603	1	64	11	17246	24.4972	25693	0.0400834	0.120834	biological process
GO:0019934	1	64	11	17246	24.4972	308899	0.0400834	0.120834	biological process
GO:0031102	1	64	11	17246	24.4972	24387	0.0400834	0.120834	biological process
GO:0060272	1	64	11	17246	24.4972	25296	0.0400834	0.120834	biological process
GO:0003184	1	64	11	17246	24.4972	25296	0.0400834	0.120834	biological process
GO:0050798	1	64	11	17246	24.4972	308995	0.0400834	0.120834	biological process
GO:0048853	1	64	11	17246	24.4972	252833	0.0400834	0.120834	biological process
GO:0045086	1	64	11	17246	24.4972	315609	0.0400834	0.120834	biological process
GO:1900744	1	64	11	17246	24.4972	25476	0.0400834	0.120834	biological process
GO:0001696	1	64	11	17246	24.4972	29131	0.0400834	0.120834	biological process
GO:0008343	1	64	11	17246	24.4972	29131	0.0400834	0.120834	biological process
GO:0034138	1	64	11	17246	24.4972	25476	0.0400834	0.120834	biological process
GO:0042535	1	64	12	17246	22.4557	24471	0.0436479	0.121006	biological process
GO:0043691	1	64	12	17246	22.4557	291437	0.0436479	0.121006	biological process
GO:0048333	1	64	12	17246	22.4557	25296	0.0436479	0.121006	biological process
GO:0003323	1	64	12	17246	22.4557	25296	0.0436479	0.121006	biological process
GO:0045591	1	64	12	17246	22.4557	25476	0.0436479	0.121006	biological process
GO:0002011	1	64	12	17246	22.4557	316758	0.0436479	0.121006	biological process
GO:0048608	1	64	12	17246	22.4557	252833	0.0436479	0.121006	biological process
GO:0045995	1	64	12	17246	22.4557	316758	0.0436479	0.121006	biological process
GO:0038180	1	64	12	17246	22.4557	59109	0.0436479	0.121006	biological process
GO:0045603	1	64	12	17246	22.4557	25296	0.0436479	0.121006	biological process
GO:0006796	1	64	12	17246	22.4557	54410	0.0436479	0.121006	biological process
GO:0046007	1	64	12	17246	22.4557	25476	0.0436479	0.121006	biological process
GO:0060429	1	64	12	17246	22.4557	25296	0.0436479	0.121006	biological process
GO:0034375	1	64	12	17246	22.4557	291437	0.0436479	0.121006	biological process
GO:0030212	1	64	12	17246	22.4557	291234	0.0436479	0.121006	biological process
GO:0071316	1	64	12	17246	22.4557	59109	0.0436479	0.121006	biological process
GO:1900271	1	64	12	17246	22.4557	54323	0.0436479	0.121006	biological process
GO:0035067	1	64	12	17246	22.4557	85489	0.0436479	0.121006	biological process
GO:0030334	2	64	92	17246	5.85802	316758;360849	0.0458421	0.124539	biological process
GO:0003197	1	64	13	17246	20.7284	25296	0.0471994	0.124539	biological process
GO:0035970	1	64	13	17246	20.7284	171109	0.0471994	0.124539	biological process
GO:0060389	1	64	13	17246	20.7284	252833	0.0471994	0.124539	biological process
GO:0003215	1	64	13	17246	20.7284	25296	0.0471994	0.124539	biological process
GO:0072091	1	64	13	17246	20.7284	311723	0.0471994	0.124539	biological process
GO:0003198	1	64	13	17246	20.7284	25296	0.0471994	0.124539	biological process
GO:0048711	1	64	13	17246	20.7284	365395	0.0471994	0.124539	biological process
GO:0030225	1	64	13	17246	20.7284	25296	0.0471994	0.124539	biological process
GO:0022407	1	64	13	17246	20.7284	308995	0.0471994	0.124539	biological process
GO:0001945	1	64	13	17246	20.7284	311723	0.0471994	0.124539	biological process
GO:0030198	2	64	95	17246	5.67303	116487;24387	0.0485552	0.124539	biological process
GO:0001843	2	64	97	17246	5.55606	85489;25296	0.0503959	0.124539	biological process
GO:0048011	1	64	14	17246	19.2478	59109	0.0507379	0.124539	biological process
GO:0019886	1	64	14	17246	19.2478	294270	0.0507379	0.124539	biological process
GO:0016064	1	64	14	17246	19.2478	406161	0.0507379	0.124539	biological process
GO:0035137	1	64	14	17246	19.2478	85489	0.0507379	0.124539	biological process
GO:0061036	1	64	14	17246	19.2478	25296	0.0507379	0.124539	biological process
GO:0060413	1	64	14	17246	19.2478	50563	0.0507379	0.124539	biological process
GO:0043518	1	64	14	17246	19.2478	85489	0.0507379	0.124539	biological process
GO:0021527	1	64	14	17246	19.2478	252833	0.0507379	0.124539	biological process
GO:0007019	1	64	14	17246	19.2478	360849	0.0507379	0.124539	biological process
GO:0045060	1	64	14	17246	19.2478	315609	0.0507379	0.124539	biological process
GO:0042573	1	64	14	17246	19.2478	25056	0.0507379	0.124539	biological process
GO:0001823	1	64	14	17246	19.2478	25296	0.0507379	0.124539	biological process
GO:0060391	1	64	14	17246	19.2478	25296	0.0507379	0.124539	biological process
GO:0010389	1	64	14	17246	19.2478	360849	0.0507379	0.124539	biological process
GO:0001946	1	64	14	17246	19.2478	311723	0.0507379	0.124539	biological process
GO:0001706	1	64	14	17246	19.2478	171109	0.0507379	0.124539	biological process
GO:0001501	2	64	101	17246	5.33601	50563;25296	0.0541517	0.128128	biological process
GO:2000484	1	64	15	17246	17.9646	25476	0.0542635	0.128128	biological process
GO:0086005	1	64	15	17246	17.9646	50563	0.0542635	0.128128	biological process
GO:0048715	1	64	15	17246	17.9646	25296	0.0542635	0.128128	biological process
GO:0006956	1	64	15	17246	17.9646	406161	0.0542635	0.128128	biological process
GO:0060445	1	64	15	17246	17.9646	316758	0.0542635	0.128128	biological process
GO:0061029	1	64	15	17246	17.9646	85489	0.0542635	0.128128	biological process
GO:0001759	1	64	15	17246	17.9646	25296	0.0542635	0.128128	biological process
GO:0007178	1	64	15	17246	17.9646	59109	0.0542635	0.128128	biological process
GO:0014067	1	64	15	17246	17.9646	85489	0.0542635	0.128128	biological process
GO:0010469	4	64	389	17246	2.77089	25296;29131;252833;365395	0.0563136	0.128599	biological process
GO:0010629	3	64	235	17246	3.44003	315609;25476;25296	0.0567703	0.128599	biological process
GO:0045666	2	64	104	17246	5.18209	252833;25296	0.0570319	0.128599	biological process
GO:0032924	1	64	16	17246	16.8418	252833	0.0577762	0.128599	biological process
GO:0045779	1	64	16	17246	16.8418	29131	0.0577762	0.128599	biological process
GO:0030500	1	64	16	17246	16.8418	85489	0.0577762	0.128599	biological process
GO:0061028	1	64	16	17246	16.8418	311723	0.0577762	0.128599	biological process
GO:0006120	1	64	16	17246	16.8418	316632	0.0577762	0.128599	biological process
GO:0010524	1	64	16	17246	16.8418	25296	0.0577762	0.128599	biological process
GO:0033762	1	64	16	17246	16.8418	64192	0.0577762	0.128599	biological process
GO:0048745	1	64	16	17246	16.8418	25296	0.0577762	0.128599	biological process
GO:0048485	1	64	16	17246	16.8418	59109	0.0577762	0.128599	biological process
GO:2000147	1	64	16	17246	16.8418	85489	0.0577762	0.128599	biological process
GO:0061001	1	64	16	17246	16.8418	54323	0.0577762	0.128599	biological process
GO:0006259	1	64	16	17246	16.8418	291234	0.0577762	0.128599	biological process
GO:0021846	1	64	16	17246	16.8418	360849	0.0577762	0.128599	biological process
GO:0043066	5	64	573	17246	2.35139	59109;24471;85489;25296;360849	0.0612035	0.131215	biological process
GO:0003203	1	64	17	17246	15.8511	85489	0.0612761	0.131215	biological process
GO:0007088	1	64	17	17246	15.8511	291234	0.0612761	0.131215	biological process
GO:0055117	1	64	17	17246	15.8511	50563	0.0612761	0.131215	biological process
GO:0045198	1	64	17	17246	15.8511	316758	0.0612761	0.131215	biological process
GO:2000045	1	64	17	17246	15.8511	360849	0.0612761	0.131215	biological process
GO:0060252	1	64	17	17246	15.8511	24387	0.0612761	0.131215	biological process
GO:2000773	1	64	17	17246	15.8511	85489	0.0612761	0.131215	biological process
GO:0060307	1	64	17	17246	15.8511	50563	0.0612761	0.131215	biological process
GO:1904469	1	64	17	17246	15.8511	25476	0.0612761	0.131215	biological process
GO:2000353	1	64	17	17246	15.8511	25296	0.0612761	0.131215	biological process
GO:0051145	1	64	18	17246	14.9705	25296	0.0647631	0.134959	biological process
GO:0030705	1	64	18	17246	14.9705	360849	0.0647631	0.134959	biological process
GO:0030224	1	64	18	17246	14.9705	25296	0.0647631	0.134959	biological process
GO:0001678	1	64	18	17246	14.9705	29131	0.0647631	0.134959	biological process
GO:0048598	1	64	18	17246	14.9705	25296	0.0647631	0.134959	biological process
GO:2000406	1	64	18	17246	14.9705	25476	0.0647631	0.134959	biological process
GO:0001916	1	64	18	17246	14.9705	24974	0.0647631	0.134959	biological process
GO:0043032	1	64	18	17246	14.9705	25476	0.0647631	0.134959	biological process
GO:0021904	1	64	19	17246	14.1826	25296	0.0682374	0.137137	biological process
GO:0032331	1	64	19	17246	14.1826	25296	0.0682374	0.137137	biological process
GO:0042326	1	64	19	17246	14.1826	25296	0.0682374	0.137137	biological process
GO:0042789	1	64	19	17246	14.1826	311723	0.0682374	0.137137	biological process
GO:0008037	1	64	19	17246	14.1826	685716	0.0682374	0.137137	biological process
GO:0030490	1	64	19	17246	14.1826	100359574	0.0682374	0.137137	biological process
GO:0000470	1	64	19	17246	14.1826	100359574	0.0682374	0.137137	biological process
GO:0097067	1	64	19	17246	14.1826	25296	0.0682374	0.137137	biological process
GO:0050965	1	64	19	17246	14.1826	59109	0.0682374	0.137137	biological process
GO:0071901	1	64	19	17246	14.1826	24471	0.0682374	0.137137	biological process
GO:0060009	1	64	19	17246	14.1826	59109	0.0682374	0.137137	biological process
GO:0002437	1	64	20	17246	13.4734	294270	0.071699	0.143167	biological process
GO:0035994	1	64	20	17246	13.4734	24471	0.071699	0.143167	biological process
GO:0050870	1	64	21	17246	12.8318	315609	0.0751479	0.14768	biological process
GO:0050966	1	64	21	17246	12.8318	59109	0.0751479	0.14768	biological process
GO:0045109	1	64	21	17246	12.8318	24387	0.0751479	0.14768	biological process
GO:0045089	1	64	21	17246	12.8318	25476	0.0751479	0.14768	biological process
GO:0060384	1	64	21	17246	12.8318	59109	0.0751479	0.14768	biological process
GO:0045893	5	64	610	17246	2.20876	311723;114090;252833;25296;294270	0.075624	0.148147	biological process
GO:0007259	1	64	22	17246	12.2486	365395	0.0785842	0.149696	biological process
GO:0009948	1	64	22	17246	12.2486	25296	0.0785842	0.149696	biological process
GO:0045778	1	64	22	17246	12.2486	25296	0.0785842	0.149696	biological process
GO:0046579	1	64	22	17246	12.2486	59109	0.0785842	0.149696	biological process
GO:1904659	1	64	22	17246	12.2486	252854	0.0785842	0.149696	biological process
GO:0031641	1	64	22	17246	12.2486	360849	0.0785842	0.149696	biological process
GO:0000188	1	64	22	17246	12.2486	171109	0.0785842	0.149696	biological process
GO:0071285	1	64	22	17246	12.2486	25693	0.0785842	0.149696	biological process
GO:0030278	1	64	22	17246	12.2486	114090	0.0785842	0.149696	biological process
GO:0051092	2	64	128	17246	4.21045	59109;25476	0.0818482	0.152021	biological process
GO:0032722	1	64	23	17246	11.716	25476	0.082008	0.152021	biological process
GO:0031295	1	64	23	17246	11.716	315609	0.082008	0.152021	biological process
GO:0048593	1	64	23	17246	11.716	25296	0.082008	0.152021	biological process
GO:0090190	1	64	23	17246	11.716	25296	0.082008	0.152021	biological process
GO:0007498	1	64	23	17246	11.716	25296	0.082008	0.152021	biological process
GO:0003073	1	64	23	17246	11.716	50563	0.082008	0.152021	biological process
GO:0060425	1	64	23	17246	11.716	25296	0.082008	0.152021	biological process
GO:0045216	1	64	23	17246	11.716	83497	0.082008	0.152021	biological process
GO:0031146	1	64	24	17246	11.2279	360849	0.0854192	0.156016	biological process
GO:0022409	1	64	24	17246	11.2279	308995	0.0854192	0.156016	biological process
GO:0031640	1	64	24	17246	11.2279	679572	0.0854192	0.156016	biological process
GO:0010499	1	64	24	17246	11.2279	24968	0.0854192	0.156016	biological process
GO:0048844	1	64	24	17246	11.2279	50563	0.0854192	0.156016	biological process
GO:0007584	2	64	132	17246	4.08286	315609;291437	0.0862611	0.157091	biological process
GO:0006855	1	64	25	17246	10.7788	25693	0.0888179	0.161275	biological process
GO:0006897	2	64	135	17246	3.99213	207119;54323	0.0896174	0.162252	biological process
GO:0007565	2	64	137	17246	3.93385	25476;24471	0.0918764	0.163131	biological process
GO:0045879	1	64	26	17246	10.3642	315609	0.0922043	0.163131	biological process
GO:0030488	1	64	26	17246	10.3642	314462	0.0922043	0.163131	biological process
GO:0045662	1	64	26	17246	10.3642	25296	0.0922043	0.163131	biological process
GO:0006970	1	64	26	17246	10.3642	684980	0.0922043	0.163131	biological process
GO:0035924	1	64	26	17246	10.3642	24471	0.0922043	0.163131	biological process
GO:0098586	1	64	26	17246	10.3642	25476	0.0922043	0.163131	biological process
GO:0072001	1	64	26	17246	10.3642	25296	0.0922043	0.163131	biological process
GO:0045766	2	64	140	17246	3.84955	59109;24471	0.0952963	0.164416	biological process
GO:0007411	2	64	140	17246	3.84955	59109;252833	0.0952963	0.164416	biological process
GO:1902895	1	64	27	17246	9.98032	25296	0.0955782	0.164416	biological process
GO:0016925	1	64	27	17246	9.98032	114090	0.0955782	0.164416	biological process
GO:0035025	1	64	27	17246	9.98032	317219	0.0955782	0.164416	biological process
GO:0048646	1	64	27	17246	9.98032	25296	0.0955782	0.164416	biological process
GO:0006730	1	64	27	17246	9.98032	499566	0.0955782	0.164416	biological process
GO:0008045	1	64	27	17246	9.98032	114090	0.0955782	0.164416	biological process
GO:0003148	1	64	27	17246	9.98032	25296	0.0955782	0.164416	biological process
GO:0007159	1	64	27	17246	9.98032	308995	0.0955782	0.164416	biological process
GO:0007507	3	64	297	17246	2.72191	50563;311723;25296	0.0980927	0.168275	biological process
GO:0050718	1	64	28	17246	9.62388	25476	0.0989398	0.168796	biological process
GO:0022604	1	64	28	17246	9.62388	54323	0.0989398	0.168796	biological process
GO:0043113	1	64	29	17246	9.29203	308995	0.102289	0.173556	biological process
GO:0021772	1	64	29	17246	9.29203	360849	0.102289	0.173556	biological process
GO:0019882	1	64	30	17246	8.98229	24968	0.105626	0.175855	biological process
GO:0006836	1	64	30	17246	8.98229	25693	0.105626	0.175855	biological process
GO:0006611	1	64	30	17246	8.98229	114090	0.105626	0.175855	biological process
GO:0018279	1	64	30	17246	8.98229	94273	0.105626	0.175855	biological process
GO:0009312	1	64	30	17246	8.98229	94273	0.105626	0.175855	biological process
GO:0070830	1	64	30	17246	8.98229	83497	0.105626	0.175855	biological process
GO:0001958	1	64	30	17246	8.98229	25296	0.105626	0.175855	biological process
GO:0042572	1	64	31	17246	8.69254	25056	0.108951	0.178991	biological process
GO:0043122	1	64	31	17246	8.69254	24471	0.108951	0.178991	biological process
GO:2001234	1	64	31	17246	8.69254	24471	0.108951	0.178991	biological process
GO:0034341	1	64	31	17246	8.69254	294270	0.108951	0.178991	biological process
GO:2000379	1	64	31	17246	8.69254	679572	0.108951	0.178991	biological process
GO:0045777	1	64	32	17246	8.4209	29131	0.112264	0.182502	biological process
GO:0060412	1	64	32	17246	8.4209	50563	0.112264	0.182502	biological process
GO:0032467	1	64	32	17246	8.4209	360849	0.112264	0.182502	biological process
GO:0032967	1	64	32	17246	8.4209	25296	0.112264	0.182502	biological process
GO:0086091	1	64	33	17246	8.16572	50563	0.115564	0.184013	biological process
GO:0001819	1	64	33	17246	8.16572	25476	0.115564	0.184013	biological process
GO:0070371	1	64	33	17246	8.16572	25476	0.115564	0.184013	biological process
GO:0051968	1	64	33	17246	8.16572	59109	0.115564	0.184013	biological process
GO:0071548	1	64	33	17246	8.16572	294270	0.115564	0.184013	biological process
GO:1904646	1	64	33	17246	8.16572	59109	0.115564	0.184013	biological process
GO:0048663	1	64	33	17246	8.16572	25296	0.115564	0.184013	biological process
GO:0010498	1	64	33	17246	8.16572	24968	0.115564	0.184013	biological process
GO:0035115	1	64	34	17246	7.92555	85489	0.118852	0.187328	biological process
GO:0043523	1	64	34	17246	7.92555	360849	0.118852	0.187328	biological process
GO:0070372	1	64	34	17246	7.92555	25296	0.118852	0.187328	biological process
GO:0021537	1	64	34	17246	7.92555	25296	0.118852	0.187328	biological process
GO:0055007	1	64	35	17246	7.69911	25296	0.122129	0.19008	biological process
GO:0050796	1	64	35	17246	7.69911	29131	0.122129	0.19008	biological process
GO:0050918	1	64	35	17246	7.69911	25296	0.122129	0.19008	biological process
GO:0021983	1	64	35	17246	7.69911	25296	0.122129	0.19008	biological process
GO:0060976	1	64	35	17246	7.69911	25296	0.122129	0.19008	biological process
GO:0043410	2	64	163	17246	3.30637	59109;294270	0.122641	0.1904	biological process
GO:0001707	1	64	36	17246	7.48524	25296	0.125393	0.194188	biological process
GO:0034614	1	64	37	17246	7.28294	679572	0.128646	0.19607	biological process
GO:0048013	1	64	37	17246	7.28294	59109	0.128646	0.19607	biological process
GO:0034504	1	64	37	17246	7.28294	25296	0.128646	0.19607	biological process
GO:0007080	1	64	37	17246	7.28294	360849	0.128646	0.19607	biological process
GO:0030513	1	64	37	17246	7.28294	25296	0.128646	0.19607	biological process
GO:0001654	1	64	37	17246	7.28294	25296	0.128646	0.19607	biological process
GO:0031175	2	64	168	17246	3.20796	316758;59109	0.128819	0.19607	biological process
GO:0033077	1	64	38	17246	7.09128	315609	0.131886	0.196406	biological process
GO:0006487	1	64	38	17246	7.09128	94273	0.131886	0.196406	biological process
GO:0055088	1	64	38	17246	7.09128	25056	0.131886	0.196406	biological process
GO:0003281	1	64	38	17246	7.09128	50563	0.131886	0.196406	biological process
GO:0008306	1	64	38	17246	7.09128	207119	0.131886	0.196406	biological process
GO:0030501	1	64	38	17246	7.09128	25296	0.131886	0.196406	biological process
GO:0045776	1	64	38	17246	7.09128	50563	0.131886	0.196406	biological process
GO:0060135	1	64	38	17246	7.09128	25476	0.131886	0.196406	biological process
GO:0071773	1	64	38	17246	7.09128	25296	0.131886	0.196406	biological process
GO:0035774	1	64	39	17246	6.90946	294270	0.135115	0.199303	biological process
GO:0051290	1	64	39	17246	6.90946	294270	0.135115	0.199303	biological process
GO:0097755	1	64	39	17246	6.90946	50563	0.135115	0.199303	biological process
GO:0007281	1	64	39	17246	6.90946	25296	0.135115	0.199303	biological process
GO:0045892	4	64	534	17246	2.01849	85489;311723;171109;25296	0.136337	0.200628	biological process
GO:0045071	1	64	40	17246	6.73672	499322	0.138332	0.201181	biological process
GO:0051482	1	64	40	17246	6.73672	317219	0.138332	0.201181	biological process
GO:0045786	1	64	40	17246	6.73672	25296	0.138332	0.201181	biological process
GO:0043536	1	64	40	17246	6.73672	24471	0.138332	0.201181	biological process
GO:0006811	1	64	40	17246	6.73672	25476	0.138332	0.201181	biological process
GO:0001656	1	64	41	17246	6.57241	25296	0.141537	0.203459	biological process
GO:0010288	1	64	41	17246	6.57241	64192	0.141537	0.203459	biological process
GO:0048469	1	64	41	17246	6.57241	311723	0.141537	0.203459	biological process
GO:0051262	1	64	41	17246	6.57241	294270	0.141537	0.203459	biological process
GO:0016358	1	64	41	17246	6.57241	315609	0.141537	0.203459	biological process
GO:0008284	4	64	544	17246	1.98139	360849;679572;365395;25296	0.143036	0.20514	biological process
GO:0048706	1	64	42	17246	6.41592	25296	0.14473	0.206141	biological process
GO:2001237	1	64	42	17246	6.41592	25296	0.14473	0.206141	biological process
GO:0030901	1	64	42	17246	6.41592	252833	0.14473	0.206141	biological process
GO:0043161	2	64	181	17246	2.97756	360849;24968	0.145209	0.20635	biological process
GO:0045595	1	64	43	17246	6.26672	25296	0.147912	0.207813	biological process
GO:0033189	1	64	43	17246	6.26672	25056	0.147912	0.207813	biological process
GO:0061077	1	64	43	17246	6.26672	24471	0.147912	0.207813	biological process
GO:0070555	1	64	43	17246	6.26672	25476	0.147912	0.207813	biological process
GO:0034446	1	64	43	17246	6.26672	360849	0.147912	0.207813	biological process
GO:0010595	1	64	44	17246	6.12429	25296	0.151082	0.210363	biological process
GO:0043407	1	64	44	17246	6.12429	25296	0.151082	0.210363	biological process
GO:0071902	1	64	44	17246	6.12429	25476	0.151082	0.210363	biological process
GO:0032981	1	64	44	17246	6.12429	316632	0.151082	0.210363	biological process
GO:0030890	1	64	45	17246	5.98819	365395	0.15424	0.21428	biological process
GO:0042130	1	64	46	17246	5.85802	294270	0.157387	0.216713	biological process
GO:0045184	1	64	46	17246	5.85802	360849	0.157387	0.216713	biological process
GO:0030218	1	64	46	17246	5.85802	25296	0.157387	0.216713	biological process
GO:0045907	1	64	46	17246	5.85802	50563	0.157387	0.216713	biological process
GO:0061844	1	64	47	17246	5.73338	679572	0.160522	0.220054	biological process
GO:0045668	1	64	47	17246	5.73338	85489	0.160522	0.220054	biological process
GO:0001942	1	64	48	17246	5.61393	311723	0.163646	0.222373	biological process
GO:0051321	1	64	48	17246	5.61393	291234	0.163646	0.222373	biological process
GO:0001657	1	64	48	17246	5.61393	25296	0.163646	0.222373	biological process
GO:1901224	1	64	48	17246	5.61393	25476	0.163646	0.222373	biological process
GO:0021915	1	64	49	17246	5.49936	252833	0.166759	0.225124	biological process
GO:0038083	1	64	49	17246	5.49936	59109	0.166759	0.225124	biological process
GO:0001658	1	64	49	17246	5.49936	25296	0.166759	0.225124	biological process
GO:0002931	1	64	50	17246	5.38938	24471	0.16986	0.227334	biological process
GO:0006952	1	64	50	17246	5.38938	361680	0.16986	0.227334	biological process
GO:0048678	1	64	50	17246	5.38938	59109	0.16986	0.227334	biological process
GO:0048286	1	64	50	17246	5.38938	25296	0.16986	0.227334	biological process
GO:0008285	3	64	386	17246	2.09432	59109;310486;25296	0.172531	0.229982	biological process
GO:0032729	1	64	51	17246	5.2837	315609	0.172949	0.229982	biological process
GO:0009314	1	64	51	17246	5.2837	59109	0.172949	0.229982	biological process
GO:0045597	1	64	52	17246	5.18209	25296	0.176028	0.233575	biological process
GO:0035914	1	64	54	17246	4.99016	114090	0.18215	0.241184	biological process
GO:0051602	1	64	55	17246	4.89943	59109	0.185195	0.244694	biological process
GO:0060291	1	64	56	17246	4.81194	24387	0.188228	0.247648	biological process
GO:0042552	1	64	56	17246	4.81194	114090	0.188228	0.247648	biological process
GO:0051603	1	64	57	17246	4.72752	24968	0.191251	0.250035	biological process
GO:0042531	1	64	57	17246	4.72752	365395	0.191251	0.250035	biological process
GO:0043401	1	64	57	17246	4.72752	25296	0.191251	0.250035	biological process
GO:0001541	1	64	59	17246	4.56727	25296	0.197262	0.256813	biological process
GO:0097190	1	64	59	17246	4.56727	315609	0.197262	0.256813	biological process
GO:0032922	1	64	61	17246	4.41752	29131	0.203229	0.264028	biological process
GO:1990090	1	64	62	17246	4.34627	59109	0.206197	0.266767	biological process
GO:0034605	1	64	62	17246	4.34627	291234	0.206197	0.266767	biological process
GO:0090305	1	64	63	17246	4.27728	54410	0.209153	0.268911	biological process
GO:0001932	1	64	63	17246	4.27728	24471	0.209153	0.268911	biological process
GO:0010942	1	64	63	17246	4.27728	25296	0.209153	0.268911	biological process
GO:0051260	2	64	231	17246	2.33306	315609;294065	0.211451	0.271303	biological process
GO:0045596	1	64	64	17246	4.21045	85489	0.212099	0.271574	biological process
GO:0045669	1	64	65	17246	4.14567	25296	0.215034	0.273639	biological process
GO:0035094	1	64	65	17246	4.14567	59109	0.215034	0.273639	biological process
GO:0042475	1	64	65	17246	4.14567	25296	0.215034	0.273639	biological process
GO:0042981	2	64	235	17246	2.29335	252833;25296	0.216896	0.275445	biological process
GO:0006813	1	64	67	17246	4.02192	50563	0.220871	0.27992	biological process
GO:0006935	1	64	68	17246	3.96278	361680	0.223774	0.282446	biological process
GO:0043085	1	64	68	17246	3.96278	300802	0.223774	0.282446	biological process
GO:1901215	1	64	69	17246	3.90534	59109	0.226666	0.283218	biological process
GO:0001558	1	64	69	17246	3.90534	360849	0.226666	0.283218	biological process
GO:0007612	1	64	69	17246	3.90534	54323	0.226666	0.283218	biological process
GO:0071549	1	64	69	17246	3.90534	25296	0.226666	0.283218	biological process
GO:0033574	1	64	69	17246	3.90534	25296	0.226666	0.283218	biological process
GO:0001570	1	64	70	17246	3.84955	311723	0.229547	0.285097	biological process
GO:0043433	1	64	70	17246	3.84955	85489	0.229547	0.285097	biological process
GO:0035725	1	64	70	17246	3.84955	311387	0.229547	0.285097	biological process
GO:0051965	1	64	71	17246	3.79533	59109	0.232418	0.288087	biological process
GO:0006325	1	64	72	17246	3.74262	502125	0.235278	0.28875	biological process
GO:0021549	1	64	72	17246	3.74262	315609	0.235278	0.28875	biological process
GO:0001938	1	64	72	17246	3.74262	25296	0.235278	0.28875	biological process
GO:0007224	1	64	72	17246	3.74262	25296	0.235278	0.28875	biological process
GO:0009267	1	64	72	17246	3.74262	29131	0.235278	0.28875	biological process
GO:0055085	2	64	249	17246	2.16441	252854;50563	0.236052	0.289129	biological process
GO:0050680	1	64	73	17246	3.69135	25296	0.238128	0.291097	biological process
GO:0050852	1	64	74	17246	3.64147	315609	0.240967	0.293989	biological process
GO:0006260	1	64	75	17246	3.59292	499322	0.243796	0.296858	biological process
GO:0048666	1	64	76	17246	3.54564	59109	0.246615	0.299702	biological process
GO:0051259	1	64	77	17246	3.49959	50563	0.249423	0.301933	biological process
GO:0032092	1	64	77	17246	3.49959	25296	0.249423	0.301933	biological process
GO:0043010	1	64	78	17246	3.45473	25296	0.252221	0.304726	biological process
GO:0007160	1	64	79	17246	3.411	308995	0.255008	0.307495	biological process
GO:0030855	1	64	80	17246	3.36836	252833	0.257786	0.307856	biological process
GO:0032526	1	64	80	17246	3.36836	25296	0.257786	0.307856	biological process
GO:0050829	1	64	80	17246	3.36836	679572	0.257786	0.307856	biological process
GO:0009615	1	64	80	17246	3.36836	24471	0.257786	0.307856	biological process
GO:0019233	1	64	80	17246	3.36836	59109	0.257786	0.307856	biological process
GO:0034599	1	64	81	17246	3.32677	25296	0.260553	0.309968	biological process
GO:0060021	1	64	81	17246	3.32677	85489	0.260553	0.309968	biological process
GO:0014070	2	64	268	17246	2.01096	291234;25296	0.262198	0.311329	biological process
GO:0042632	1	64	82	17246	3.2862	291437	0.26331	0.312052	biological process
GO:0048661	1	64	83	17246	3.24661	25296	0.266057	0.314707	biological process
GO:0016042	1	64	84	17246	3.20796	291437	0.268794	0.31734	biological process
GO:0070301	1	64	85	17246	3.17022	24471	0.271521	0.319126	biological process
GO:0009968	1	64	85	17246	3.17022	59109	0.271521	0.319126	biological process
GO:0001701	2	64	275	17246	1.95977	85489;311723	0.271848	0.319126	biological process
GO:0009611	1	64	86	17246	3.13336	24387	0.274237	0.321323	biological process
GO:0002244	1	64	87	17246	3.09734	25296	0.276944	0.322668	biological process
GO:0007264	1	64	87	17246	3.09734	499636	0.276944	0.322668	biological process
GO:0016485	1	64	87	17246	3.09734	300802	0.276944	0.322668	biological process
GO:0043547	2	64	281	17246	1.91793	207119;59109	0.280119	0.325756	biological process
GO:0016311	1	64	89	17246	3.02774	171109	0.282328	0.326491	biological process
GO:0007229	1	64	89	17246	3.02774	308995	0.282328	0.326491	biological process
GO:0031100	1	64	89	17246	3.02774	291234	0.282328	0.326491	biological process
GO:0021987	1	64	92	17246	2.92901	360849	0.29033	0.33512	biological process
GO:0001503	1	64	93	17246	2.89751	85489	0.292977	0.337549	biological process
GO:0007155	2	64	292	17246	1.84568	316758;116487	0.295267	0.339329	biological process
GO:0030900	1	64	94	17246	2.86669	25296	0.295615	0.339329	biological process
GO:0006814	1	64	95	17246	2.83651	252854	0.298244	0.341715	biological process
GO:0035690	1	64	96	17246	2.80697	64192	0.300862	0.342818	biological process
GO:0060548	1	64	96	17246	2.80697	25296	0.300862	0.342818	biological process
GO:0006874	1	64	96	17246	2.80697	311387	0.300862	0.342818	biological process
GO:0032147	1	64	97	17246	2.77803	360849	0.303471	0.343897	biological process
GO:0071346	1	64	97	17246	2.77803	25476	0.303471	0.343897	biological process
GO:0035335	1	64	97	17246	2.77803	171109	0.303471	0.343897	biological process
GO:0006954	2	64	300	17246	1.79646	406161;25476	0.30626	0.346426	biological process
GO:0007613	1	64	99	17246	2.72191	207119	0.308661	0.347874	biological process
GO:0014823	1	64	99	17246	2.72191	59109	0.308661	0.347874	biological process
GO:0050728	1	64	100	17246	2.69469	25476	0.311241	0.348882	biological process
GO:0007218	1	64	100	17246	2.69469	29131	0.311241	0.348882	biological process
GO:0021766	1	64	100	17246	2.69469	360849	0.311241	0.348882	biological process
GO:0007169	1	64	101	17246	2.66801	59109	0.313812	0.35113	biological process
GO:0050830	1	64	102	17246	2.64185	679572	0.316374	0.35336	biological process
GO:0034765	1	64	103	17246	2.6162	294065	0.318926	0.35557	biological process
GO:0007219	1	64	104	17246	2.59105	300802	0.321468	0.357763	biological process
GO:0006898	1	64	106	17246	2.54216	54410	0.326526	0.362093	biological process
GO:0009612	1	64	106	17246	2.54216	25296	0.326526	0.362093	biological process
GO:0009791	1	64	107	17246	2.5184	25296	0.32904	0.363584	biological process
GO:0050731	1	64	107	17246	2.5184	315609	0.32904	0.363584	biological process
GO:0000398	1	64	109	17246	2.47219	100359574	0.334042	0.368455	biological process
GO:0007018	1	64	110	17246	2.44972	360849	0.336529	0.369884	biological process
GO:0006469	1	64	110	17246	2.44972	24471	0.336529	0.369884	biological process
GO:0007568	2	64	323	17246	1.66854	59109;24471	0.337681	0.370495	biological process
GO:0009952	1	64	111	17246	2.42765	54323	0.339007	0.37064	biological process
GO:0007601	1	64	111	17246	2.42765	311862	0.339007	0.37064	biological process
GO:0071260	1	64	112	17246	2.40597	25296	0.341476	0.372683	biological process
GO:0032868	1	64	113	17246	2.38468	114090	0.343936	0.374709	biological process
GO:0018108	1	64	114	17246	2.36376	59109	0.346386	0.376718	biological process
GO:0070588	1	64	115	17246	2.34321	311387	0.348828	0.37871	biological process
GO:0006470	1	64	118	17246	2.28363	171109	0.356099	0.385257	biological process
GO:0043123	1	64	118	17246	2.28363	294270	0.356099	0.385257	biological process
GO:0034220	1	64	120	17246	2.24557	311387	0.360903	0.389098	biological process
GO:0007156	1	64	120	17246	2.24557	685716	0.360903	0.389098	biological process
GO:0007623	1	64	123	17246	2.1908	59109	0.368041	0.396107	biological process
GO:0098609	1	64	125	17246	2.15575	308995	0.372757	0.400488	biological process
GO:0042742	1	64	126	17246	2.13864	679572	0.375101	0.401617	biological process
GO:0001764	1	64	126	17246	2.13864	85489	0.375101	0.401617	biological process
GO:0007010	1	64	128	17246	2.10522	54323	0.379765	0.40591	biological process
GO:0051384	1	64	129	17246	2.08891	25296	0.382084	0.406988	biological process
GO:0042060	1	64	129	17246	2.08891	25296	0.382084	0.406988	biological process
GO:0030324	1	64	132	17246	2.04143	25296	0.388989	0.413634	biological process
GO:0071805	1	64	139	17246	1.93862	294065	0.404808	0.428986	biological process
GO:0010951	1	64	139	17246	1.93862	406161	0.404808	0.428986	biological process
GO:0071456	1	64	145	17246	1.85841	85489	0.418046	0.44226	biological process
GO:0031667	1	64	146	17246	1.84568	59109	0.420224	0.443808	biological process
GO:0006355	4	64	890	17246	1.2111	100910990;684980;311723;114090	0.422132	0.444588	biological process
GO:0001889	1	64	147	17246	1.83312	64192	0.422394	0.444588	biological process
GO:0001822	1	64	150	17246	1.79646	25296	0.428856	0.450625	biological process
GO:0071356	1	64	151	17246	1.78456	83497	0.430994	0.452107	biological process
GO:0010033	1	64	160	17246	1.68418	294270	0.449886	0.471128	biological process
GO:0051301	1	64	181	17246	1.48878	360849	0.491599	0.513944	biological process
GO:0046777	1	64	184	17246	1.4645	59109	0.497298	0.519029	biological process
GO:0045471	1	64	194	17246	1.38901	59109	0.515844	0.537482	biological process
GO:0030154	2	64	471	17246	1.14424	85489;59109	0.525044	0.546151	biological process
GO:0032355	1	64	204	17246	1.32093	25296	0.533716	0.554244	biological process
GO:0007399	1	64	210	17246	1.28318	59109	0.544126	0.564111	biological process
GO:0006468	2	64	491	17246	1.09763	316758;59109	0.547648	0.566815	biological process
GO:0030335	1	64	216	17246	1.24754	25296	0.554307	0.572753	biological process
GO:0007268	1	64	218	17246	1.2361	29131	0.557651	0.575251	biological process
GO:0000122	3	64	802	17246	1.00799	85489;311723;25296	0.577118	0.594346	biological process
GO:0016477	1	64	238	17246	1.13222	54323	0.589759	0.606358	biological process
GO:0045944	4	64	1125	17246	0.958111	85489;311723;114090;25296	0.607737	0.62381	biological process
GO:0015031	1	64	252	17246	1.06932	499636	0.610858	0.625978	biological process
GO:0010468	1	64	273	17246	0.987065	25296	0.640519	0.655292	biological process
GO:0032496	1	64	283	17246	0.952186	25476	0.65385	0.66783	biological process
GO:0007275	1	64	312	17246	0.863682	59109	0.689817	0.70341	biological process
GO:0007420	1	64	318	17246	0.847386	25296	0.696786	0.709351	biological process
GO:0006351	2	64	654	17246	0.824063	100910990;684980	0.70385	0.71537	biological process
GO:0043065	1	64	345	17246	0.781069	25296	0.726285	0.73588	biological process
GO:0006915	1	64	346	17246	0.778811	252854	0.727322	0.73588	biological process
GO:0008150	6	64	1913	17246	0.845171	287722;679572;406161;311723;316758;311326	0.727585	0.73588	biological process
GO:0007165	2	64	697	17246	0.773225	207119;361680	0.736927	0.744117	biological process
GO:0007283	1	64	375	17246	0.718583	497860	0.755755	0.76189	biological process
GO:0035556	1	64	428	17246	0.6296	24471	0.800379	0.805568	biological process
GO:0006366	1	64	520	17246	0.518209	114090	0.859572	0.862349	biological process
GO:0042493	1	64	520	17246	0.518209	59109	0.859572	0.862349	biological process
GO:0055114	1	64	589	17246	0.457502	64192	0.89227	0.893709	biological process
GO:0007186	2	64	1972	17246	0.273295	29131;100912034	0.996139	0.996139	biological process

## Sheet: cellular component
Term_ID	Count	ListTotal	PopHit	PopTotal	Enrichment_score	Gene	p-value	FDR_bh	Category
GO:0042612	2	66	11	17956	49.4656	414783;24974	0.000716366	0.0823821	cellular component
GO:0005911	4	66	181	17956	6.01239	316758;315609;83497;308995	0.00442603	0.159155	cellular component
GO:0005604	3	66	94	17956	8.68279	316758;116487;311862	0.00500972	0.159155	cellular component
GO:0044297	3	66	104	17956	7.8479	315609;25056;24387	0.00663119	0.159155	cellular component
GO:0001772	2	66	34	17956	16.0036	315609;308995	0.00691977	0.159155	cellular component
GO:1990111	1	66	5	17956	54.4121	24968	0.0182457	0.222604	cellular component
GO:0042105	1	66	5	17956	54.4121	315609	0.0182457	0.222604	cellular component
GO:0000502	2	66	57	17956	9.54599	24968;24471	0.0186493	0.222604	cellular component
GO:0005762	2	66	57	17956	9.54599	103693219;362388	0.0186493	0.222604	cellular component
GO:0009897	4	66	288	17956	3.77862	315609;308995;294270;24974	0.0214824	0.222604	cellular component
GO:0031902	2	66	65	17956	8.3711	59109;294270	0.0238535	0.222604	cellular component
GO:0070765	1	66	7	17956	38.8658	300802	0.0254518	0.222604	cellular component
GO:0097386	1	66	7	17956	38.8658	24387	0.0254518	0.222604	cellular component
GO:0009986	6	66	632	17956	2.58285	308995;59109;291437;83497;54410;294270	0.0283505	0.222604	cellular component
GO:0031428	1	66	8	17956	34.0076	100359574	0.0290353	0.222604	cellular component
GO:0097512	1	66	9	17956	30.229	24471	0.0326058	0.224054	cellular component
GO:0000786	2	66	80	17956	6.80152	502125;100360754	0.0349915	0.224054	cellular component
GO:0019774	1	66	10	17956	27.2061	24968	0.0361634	0.224054	cellular component
GO:0042613	1	66	11	17956	24.7328	294270	0.0397081	0.224054	cellular component
GO:0005887	8	66	1070	17956	2.0341	25693;300802;311387;252854;685716;59109;317219;50563	0.0416754	0.224054	cellular component
GO:0097449	1	66	12	17956	22.6717	24387	0.0432399	0.224054	cellular component
GO:0022625	2	66	90	17956	6.04579	100359574;497860	0.0433282	0.224054	cellular component
GO:0000790	3	66	216	17956	3.77862	502125;311723;100360754	0.045197	0.224054	cellular component
GO:0015934	1	66	13	17956	20.9277	103693219	0.046759	0.224054	cellular component
GO:0042101	1	66	14	17956	19.4329	315609	0.0502653	0.231221	cellular component
GO:0042995	2	66	107	17956	5.08524	50563;24387	0.0589806	0.256274	cellular component
GO:0005578	3	66	243	17956	3.35877	316758;116487;25296	0.0601687	0.256274	cellular component
GO:0044798	1	66	18	17956	15.1145	311723	0.064164	0.263358	cellular component
GO:0043292	1	66	19	17956	14.319	24471	0.0676073	0.263358	cellular component
GO:0005922	1	66	20	17956	13.603	50563	0.0710381	0.263358	cellular component
GO:0016327	1	66	21	17956	12.9553	83497	0.0744564	0.263358	cellular component
GO:0051233	1	66	22	17956	12.3664	360849	0.0778624	0.263358	cellular component
GO:0005839	1	66	22	17956	12.3664	24968	0.0778624	0.263358	cellular component
GO:0090543	1	66	22	17956	12.3664	360849	0.0778624	0.263358	cellular component
GO:0031674	1	66	23	17956	11.8287	24471	0.081256	0.266984	cellular component
GO:0005921	1	66	25	17956	10.8824	50563	0.0880064	0.281131	cellular component
GO:0046540	1	66	28	17956	9.71645	100359574	0.0980404	0.296701	cellular component
GO:0031430	1	66	28	17956	9.71645	24471	0.0980404	0.296701	cellular component
GO:0005615	8	66	1300	17956	1.67422	406161;29131;316758;291437;252833;25476;25296;116487	0.102874	0.29792	cellular component
GO:0098839	1	66	31	17956	8.77615	24471	0.107966	0.29792	cellular component
GO:0005795	1	66	31	17956	8.77615	94273	0.107966	0.29792	cellular component
GO:0005765	2	66	153	17956	3.55635	287435;294270	0.108805	0.29792	cellular component
GO:0005802	2	66	157	17956	3.46574	116487;311387	0.113548	0.299321	cellular component
GO:0071011	1	66	33	17956	8.24426	100359574	0.114523	0.299321	cellular component
GO:0005834	1	66	36	17956	7.55724	100912034	0.124269	0.311955	cellular component
GO:0030425	4	66	522	17956	2.08476	207119;406161;59109;24471	0.12537	0.311955	cellular component
GO:0032040	1	66	37	17956	7.35299	100359574	0.127495	0.311955	cellular component
GO:0000793	1	66	38	17956	7.15949	291234	0.130708	0.313156	cellular component
GO:0000775	1	66	42	17956	6.47763	291234	0.143447	0.336661	cellular component
GO:0043197	2	66	187	17956	2.90974	315609;54323	0.15064	0.345242	cellular component
GO:0043209	2	66	191	17956	2.8488	24387;499566	0.155758	0.345242	cellular component
GO:1904115	1	66	47	17956	5.78852	24471	0.159112	0.345242	cellular component
GO:0005747	1	66	47	17956	5.78852	316632	0.159112	0.345242	cellular component
GO:0045111	1	66	51	17956	5.33452	24387	0.17144	0.364851	cellular component
GO:0005871	1	66	52	17956	5.23193	360849	0.174494	0.364851	cellular component
GO:0030424	3	66	403	17956	2.02527	406161;59109;24471	0.18473	0.369127	cellular component
GO:0014704	1	66	56	17956	4.85823	50563	0.1866	0.369127	cellular component
GO:0030133	1	66	56	17956	4.85823	300802	0.1866	0.369127	cellular component
GO:0030139	1	66	58	17956	4.6907	83497	0.192588	0.369127	cellular component
GO:0016328	1	66	58	17956	4.6907	83497	0.192588	0.369127	cellular component
GO:0005882	1	66	61	17956	4.46001	24387	0.201488	0.379853	cellular component
GO:0005769	2	66	230	17956	2.36574	291437;59109	0.20713	0.384193	cellular component
GO:0005622	5	66	880	17956	1.5458	308899;24387;24471;365395;25476	0.221757	0.404795	cellular component
GO:0030054	3	66	448	17956	1.82183	25693;83497;54323	0.227401	0.408611	cellular component
GO:0005576	4	66	669	17956	1.62667	25296;116487;252833;365395	0.231242	0.409121	cellular component
GO:0031901	1	66	76	17956	3.57974	59109	0.244557	0.424549	cellular component
GO:0005811	1	66	77	17956	3.53325	25056	0.247346	0.424549	cellular component
GO:0008076	1	66	80	17956	3.40076	294065	0.255651	0.432351	cellular component
GO:0030672	1	66	86	17956	3.1635	25693	0.271991	0.453318	cellular component
GO:0005819	1	66	97	17956	2.80475	24471	0.301035	0.494558	cellular component
GO:0031410	2	66	306	17956	1.77817	83497;59109	0.31048	0.50289	cellular component
GO:0005913	1	66	108	17956	2.51908	685716	0.328938	0.525387	cellular component
GO:0016324	2	66	330	17956	1.64885	252854;83497	0.342891	0.52839	cellular component
GO:0001669	1	66	119	17956	2.28622	54323	0.355743	0.52839	cellular component
GO:0005923	1	66	119	17956	2.28622	83497	0.355743	0.52839	cellular component
GO:0000139	2	66	340	17956	1.60036	94273;59109	0.356268	0.52839	cellular component
GO:0045202	2	66	344	17956	1.58175	406161;24471	0.361594	0.52839	cellular component
GO:0005575	9	66	2094	17956	1.16931	287722;679572;315609;311723;316758;294270;311326;171109;291234	0.362224	0.52839	cellular component
GO:0043025	3	66	584	17956	1.39757	207119;406161;59109	0.363622	0.52839	cellular component
GO:0043195	1	66	124	17956	2.19404	25693	0.367576	0.52839	cellular component
GO:0005770	1	66	127	17956	2.14221	59109	0.374572	0.531797	cellular component
GO:0030018	1	66	129	17956	2.109	24471	0.379194	0.531797	cellular component
GO:0001650	1	66	133	17956	2.04557	499322	0.388338	0.537589	cellular component
GO:0030496	1	66	136	17956	2.00045	360849	0.395108	0.537589	cellular component
GO:0000785	1	66	137	17956	1.98584	499322	0.397348	0.537589	cellular component
GO:0030141	1	66	143	17956	1.90252	29131	0.41062	0.548536	cellular component
GO:0005938	1	66	145	17956	1.87628	54323	0.414979	0.548536	cellular component
GO:0031982	1	66	155	17956	1.75523	25296	0.436305	0.565955	cellular component
GO:0016021	20	66	5168	17956	1.05287	25693;679572;685716;365527;294270;24974;414783;94273;287722;308899;361787;294065;300802;287435;498605;315609;252854;287821;83497;54410	0.438	0.565955	cellular component
GO:0043204	1	66	164	17956	1.65891	24471	0.454842	0.581188	cellular component
GO:0005759	1	66	173	17956	1.5726	316632	0.472779	0.597468	cellular component
GO:0043235	1	66	181	17956	1.5031	59109	0.488234	0.610293	cellular component
GO:0015629	1	66	188	17956	1.44713	54323	0.501391	0.619999	cellular component
GO:0045211	1	66	220	17956	1.23664	54323	0.557415	0.681944	cellular component
GO:0031012	1	66	224	17956	1.21456	116487	0.563967	0.682697	cellular component
GO:0005856	1	66	256	17956	1.06274	207119	0.613054	0.73193	cellular component
GO:0005874	1	66	259	17956	1.05043	360849	0.617367	0.73193	cellular component
GO:0014069	1	66	265	17956	1.02664	54323	0.625851	0.734417	cellular component
GO:0016604	1	66	281	17956	0.968187	291234	0.647579	0.752238	cellular component
GO:0005768	1	66	287	17956	0.947946	54323	0.655403	0.753713	cellular component
GO:0045121	1	66	293	17956	0.928534	24974	0.663055	0.754964	cellular component
GO:0016020	4	66	1268	17956	0.858235	316758;287722;499636;24387	0.694283	0.78277	cellular component
GO:0005737	15	66	4763	17956	0.856794	25693;24968;64192;24387;24471;499322;114090;59109;54323;684980;25476;25296;207119;171109;291234	0.797688	0.890623	cellular component
GO:0043231	2	66	820	17956	0.663562	114090;499566	0.810387	0.896101	cellular component
GO:0043005	1	66	488	17956	0.557501	64192	0.83828	0.918116	cellular component
GO:0005794	2	66	917	17956	0.593371	291437;94273	0.857382	0.926823	cellular component
GO:0005634	14	66	4735	17956	0.804403	24968;100359574;311723;24471;499322;85489;114090;314462;100911237;25476;684980;502125;171109;291234	0.863935	0.926823	cellular component
GO:0005886	12	66	4172	17956	0.782533	360849;361680;24974;315609;59109;365527;24471;361787;83497;54323;100910990;207119	0.870408	0.926823	cellular component
GO:0048471	1	66	673	17956	0.404251	54410	0.920016	0.962789	cellular component
GO:0032991	1	66	676	17956	0.402457	59109	0.920929	0.962789	cellular component
GO:0005730	1	66	799	17956	0.340501	291234	0.950697	0.977265	cellular component
GO:0005739	2	66	1276	17956	0.426427	103693219;679572	0.953632	0.977265	cellular component
GO:0005829	7	66	3175	17956	0.599819	286938;64192;499636;25476;360849;25056;499566	0.960269	0.977265	cellular component
GO:0005783	1	66	949	17956	0.286681	300802	0.972414	0.980944	cellular component
GO:0005654	2	66	2021	17956	0.269234	25056;114090	0.996499	0.996499	cellular component

## Sheet: molecular function
Term_ID	Count	ListTotal	PopHit	PopTotal	Enrichment_score	Gene	p-value	FDR_bh	Category
GO:0042605	4	57	29	16432	39.7629	361787;294270;365527;24974	2.9e-06	0.000347568	molecular function
GO:0005102	8	57	397	16432	5.80918	24974;685716;500139;365527;316758;361787;365395;25476	6.35e-05	0.00380813	molecular function
GO:0050839	3	57	75	16432	11.5312	685716;308995;116487	0.00223896	0.0895584	molecular function
GO:0046982	7	57	598	16432	3.37452	315609;308995;311723;85489;365395;100360754;502125	0.00445435	0.117522	molecular function
GO:0004871	4	57	218	16432	5.28955	315609;59109;361680;100912034	0.00687463	0.117522	molecular function
GO:0005160	2	57	43	16432	13.4084	252833;25296	0.00974546	0.117522	molecular function
GO:0042803	8	57	914	16432	2.52324	315609;685716;64192;59109;24471;85489;252833;25296	0.0130519	0.117522	molecular function
GO:0005125	3	57	146	16432	5.92358	365395;252833;25296	0.0141713	0.117522	molecular function
GO:0008273	1	57	5	16432	57.6561	311387	0.0172264	0.117522	molecular function
GO:0005166	1	57	5	16432	57.6561	59109	0.0172264	0.117522	molecular function
GO:0004551	1	57	5	16432	57.6561	54410	0.0172264	0.117522	molecular function
GO:0070404	1	57	5	16432	57.6561	64192	0.0172264	0.117522	molecular function
GO:0004528	1	57	5	16432	57.6561	54410	0.0172264	0.117522	molecular function
GO:0005127	1	57	6	16432	48.0468	365395	0.0206365	0.117522	molecular function
GO:0043208	1	57	6	16432	48.0468	316758	0.0206365	0.117522	molecular function
GO:0016936	1	57	6	16432	48.0468	25476	0.0206365	0.117522	molecular function
GO:0008970	1	57	6	16432	48.0468	291437	0.0206365	0.117522	molecular function
GO:0035529	1	57	6	16432	48.0468	54410	0.0206365	0.117522	molecular function
GO:0030246	3	57	177	16432	4.88611	94273;406161;25476	0.0235117	0.117522	molecular function
GO:0071253	1	57	7	16432	41.183	50563	0.024035	0.117522	molecular function
GO:0008504	1	57	7	16432	41.183	25693	0.024035	0.117522	molecular function
GO:0047429	1	57	7	16432	41.183	54410	0.024035	0.117522	molecular function
GO:0005004	1	57	7	16432	41.183	59109	0.024035	0.117522	molecular function
GO:0005412	1	57	8	16432	36.0351	252854	0.0274219	0.117522	molecular function
GO:0001849	1	57	8	16432	36.0351	406161	0.0274219	0.117522	molecular function
GO:0042609	1	57	8	16432	36.0351	294270	0.0274219	0.117522	molecular function
GO:0001848	1	57	8	16432	36.0351	406161	0.0274219	0.117522	molecular function
GO:0019239	1	57	8	16432	36.0351	311326	0.0274219	0.117522	molecular function
GO:0016918	1	57	9	16432	32.0312	25056	0.0307973	0.127437	molecular function
GO:0048406	1	57	10	16432	28.8281	59109	0.0341611	0.132237	molecular function
GO:0019841	1	57	10	16432	28.8281	25056	0.0341611	0.132237	molecular function
GO:0039706	1	57	11	16432	26.2073	25296	0.0375135	0.135721	molecular function
GO:0045028	1	57	12	16432	24.0234	317219	0.0408545	0.135721	molecular function
GO:0005243	1	57	12	16432	24.0234	50563	0.0408545	0.135721	molecular function
GO:0004675	1	57	12	16432	24.0234	59109	0.0408545	0.135721	molecular function
GO:0004175	2	57	93	16432	6.19958	300802;24968	0.0413623	0.135721	molecular function
GO:0004620	1	57	13	16432	22.1754	291437	0.044184	0.135721	molecular function
GO:0004089	1	57	13	16432	22.1754	499566	0.044184	0.135721	molecular function
GO:0070700	1	57	14	16432	20.5915	25296	0.0475022	0.135721	molecular function
GO:0015238	1	57	14	16432	20.5915	25693	0.0475022	0.135721	molecular function
GO:0017017	1	57	14	16432	20.5915	171109	0.0475022	0.135721	molecular function
GO:0009982	1	57	14	16432	20.5915	311326	0.0475022	0.135721	molecular function
GO:0030955	1	57	15	16432	19.2187	311387	0.0508091	0.140254	molecular function
GO:0022857	2	57	105	16432	5.49106	252854;25693	0.0514263	0.140254	molecular function
GO:0019900	2	57	108	16432	5.33853	59109;24387	0.0540671	0.141143	molecular function
GO:0070402	1	57	16	16432	18.0175	64192	0.0541047	0.141143	molecular function
GO:0005178	2	57	111	16432	5.19425	116487;24387	0.0567553	0.143473	molecular function
GO:0030247	1	57	17	16432	16.9577	54410	0.057389	0.143473	molecular function
GO:0031402	1	57	18	16432	16.0156	311387	0.0606622	0.14856	molecular function
GO:0017016	1	57	21	16432	13.7277	207119	0.0704148	0.168996	molecular function
GO:0004298	1	57	22	16432	13.1037	24968	0.0736435	0.173279	molecular function
GO:0071837	1	57	23	16432	12.5339	114090	0.0768612	0.177372	molecular function
GO:0043539	1	57	24	16432	12.0117	25476	0.0800679	0.181286	molecular function
GO:0004866	1	57	26	16432	11.0877	406161	0.0864485	0.189868	molecular function
GO:0008083	2	57	142	16432	4.06029	252833;25296	0.087023	0.189868	molecular function
GO:0005184	1	57	27	16432	10.6771	29131	0.0896225	0.191876	molecular function
GO:0043425	1	57	28	16432	10.2957	85489	0.0927857	0.191876	molecular function
GO:0008201	2	57	148	16432	3.89569	291437;25296	0.0933445	0.191876	molecular function
GO:0050840	1	57	29	16432	9.94071	116487	0.095938	0.191876	molecular function
GO:0042056	1	57	29	16432	9.94071	25296	0.095938	0.191876	molecular function
GO:0008574	1	57	31	16432	9.29938	360849	0.10221	0.20107	molecular function
GO:0003674	12	57	2382	16432	1.4523	287722;679572;315609;406161;311723;316758;85489;291437;294270;311326;116487;291234	0.114149	0.217302	molecular function
GO:0097718	1	57	36	16432	8.0078	50563	0.117705	0.217302	molecular function
GO:0044183	1	57	36	16432	8.0078	24471	0.117705	0.217302	molecular function
GO:0070888	1	57	36	16432	8.0078	85489	0.117705	0.217302	molecular function
GO:0016740	1	57	42	16432	6.86383	114090	0.135952	0.247186	molecular function
GO:0008138	1	57	46	16432	6.26697	171109	0.147911	0.261019	molecular function
GO:0005201	1	57	46	16432	6.26697	316758	0.147911	0.261019	molecular function
GO:0001102	1	57	48	16432	6.00585	114090	0.153829	0.267528	molecular function
GO:0005044	1	57	50	16432	5.76561	54410	0.159706	0.273782	molecular function
GO:0005262	1	57	53	16432	5.43926	311387	0.168447	0.277468	molecular function
GO:0015631	1	57	53	16432	5.43926	360849	0.168447	0.277468	molecular function
GO:0019899	3	57	411	16432	2.10424	25693;502125;25476	0.170684	0.277468	molecular function
GO:0000981	2	57	215	16432	2.68168	85489;311723	0.171105	0.277468	molecular function
GO:0004714	1	57	56	16432	5.14787	59109	0.177099	0.283359	molecular function
GO:0005080	1	57	58	16432	4.97036	24471	0.182818	0.28866	molecular function
GO:0016791	1	57	59	16432	4.88611	171109	0.185663	0.289345	molecular function
GO:0008022	2	57	231	16432	2.49594	316758;291234	0.191027	0.290167	molecular function
GO:0003735	2	57	231	16432	2.49594	103693219;497860	0.191027	0.290167	molecular function
GO:0005518	1	57	62	16432	4.64969	116487	0.194139	0.291208	molecular function
GO:0043130	1	57	68	16432	4.23942	24471	0.210831	0.312343	molecular function
GO:0044212	2	57	255	16432	2.26103	311723;114090	0.221447	0.324069	molecular function
GO:0005200	1	57	73	16432	3.94905	24387	0.224482	0.324532	molecular function
GO:0031434	1	57	74	16432	3.89569	59109	0.227184	0.324532	molecular function
GO:0005249	1	57	75	16432	3.84374	294065	0.229877	0.324532	molecular function
GO:0004709	1	57	79	16432	3.64912	59109	0.240557	0.332395	molecular function
GO:0005085	1	57	80	16432	3.60351	499636	0.243204	0.332395	molecular function
GO:0003700	4	57	726	16432	1.58832	684980;85489;311723;114090	0.243756	0.332395	molecular function
GO:0001077	2	57	292	16432	1.97453	311723;114090	0.269017	0.362719	molecular function
GO:0004725	1	57	96	16432	3.00292	171109	0.284345	0.379127	molecular function
GO:0003777	1	57	98	16432	2.94164	360849	0.289331	0.381535	molecular function
GO:0004713	1	57	104	16432	2.77193	59109	0.304084	0.396631	molecular function
GO:0017124	1	57	110	16432	2.62073	315609	0.318536	0.411014	molecular function
GO:0019904	2	57	341	16432	1.6908	85489;83497	0.331965	0.423785	molecular function
GO:0030165	1	57	121	16432	2.38249	360849	0.344269	0.434375	molecular function
GO:0008233	1	57	123	16432	2.34375	300802	0.348844	0.434375	molecular function
GO:0038023	1	57	124	16432	2.32484	685716	0.35112	0.434375	molecular function
GO:0005515	7	57	1678	16432	1.2026	24974;29131;59109;24387;24471;83497;54323	0.363094	0.444605	molecular function
GO:0000978	2	57	423	16432	1.36303	311723;114090	0.4335	0.521857	molecular function
GO:0003677	4	57	968	16432	1.19124	502125;311723;114090;100360754	0.434881	0.521857	molecular function
GO:0005198	1	57	181	16432	1.59271	24387	0.4687	0.554115	molecular function
GO:0004888	2	57	455	16432	1.26717	315609;59109	0.470998	0.554115	molecular function
GO:0016887	1	57	190	16432	1.51727	360849	0.485242	0.565331	molecular function
GO:0003723	2	57	477	16432	1.20872	100359574;497860	0.495935	0.572233	molecular function
GO:0019901	2	57	501	16432	1.15082	360849;24471	0.522304	0.596919	molecular function
GO:0005096	1	57	224	16432	1.28697	207119	0.543292	0.615047	molecular function
GO:0008017	1	57	257	16432	1.12171	360849	0.593465	0.665568	molecular function
GO:0031625	1	57	322	16432	0.895282	114090	0.676967	0.752186	molecular function
GO:0008270	2	57	682	16432	0.845398	499636;499566	0.690963	0.760693	molecular function
GO:0005525	1	57	360	16432	0.80078	286938	0.717717	0.781284	molecular function
GO:0008134	1	57	365	16432	0.78981	85489	0.722688	0.781284	molecular function
GO:0044877	1	57	383	16432	0.752691	308995	0.739881	0.79273	molecular function
GO:0003676	1	57	450	16432	0.640624	54410	0.795153	0.84441	molecular function
GO:0003682	1	57	487	16432	0.591952	114090	0.820546	0.863733	molecular function
GO:0043565	1	57	559	16432	0.515708	311723	0.861414	0.898866	molecular function
GO:0005509	1	57	635	16432	0.453985	311387	0.894634	0.925484	molecular function
GO:0042802	2	57	1172	16432	0.491947	24387;24471	0.921131	0.94475	molecular function
GO:0046872	2	57	1291	16432	0.446601	54410;114090	0.945034	0.961052	molecular function
GO:0005524	2	57	1365	16432	0.422389	360849;59109	0.956293	0.964329	molecular function
GO:0004930	1	57	1572	16432	0.183385	317219	0.996792	0.996792	molecular function
